# Supplementary material for: Tomato Spotted Wilt Virus Benefits a Non-Vector Arthropod, Tetranychus Urticae, by Modulating Different Plant Responses in Tomato
Source: PLoS One. 2013 Sep 18;8(9):e75909. doi: 10.1371/journal.pone.0075909 (PMC3776767; doi:10.1371/journal.pone.0075909)
Supplement: Table S1 — Differentially-expressed genes in tomato plants systemically-infected with TSWV and/or infested with TSM. Statistically significant (P< 0.05, fold change > ± 2). (XLSX) [file pone.0075909.s001.xlsx]

## Sheet: Sheet1
Probe Set ID	Gene title	p-value	Fold change (TSWV)	Fold change (TSM)	Fold change (TSWV+TSM)
AFFX-Le_GlutTrans_3_at	0	0.046921	1.19417	1.89978	2.87502
AFFX-Le_PhyB2_5_at	0	0.0458631	-1.15867	-1.07377	-1.18419
LesAffx.71664.1.S1_at	0	0.0394712	-1.92999	-1.697	-4.52625
RPTR-Les-NM_131175-1_at	0	0.00259919	-1.36407	-1.32874	-1.45198
RPTR-Les-J01347-2_at	0	0.0361812	-1.34126	-1.17949	-1.16247
RPTR-Les-AF292559-3_s_at	0	0.00406116	-1.22829	-1.07591	-1.18965
RPTR-Les-NC_001669-1_at	0	0.00552216	-1.19186	-1.12523	-1.29186
Les.84.1.S1_at	leucine aminopeptidase	0.00910874	-1.36115	5.82217	7.53429
Les.1675.1.S1_at	wound-induced proteinase inhibitor II prepeptide	0.00701052	-4.23038	11.278	9.58498
Les.1675.1.S2_at	Wound-induced proteinase inhibitor II prepeptide	0.0484175	1.26149	-1.25424	1.1673
Les.1422.1.S1_at	cysteine protease TDI-65	0.0230993	1.54279	-1.01937	1.63418
Les.3470.1.S1_at	EIL3 protein	0.0292196	1.47106	-1.04299	1.6147
Les.1248.2.S1_a_at	GDP-mannose pyrophosphorylase /// GDP-mannose pyrophosphorylase	0.0235794	-1.37202	-1.22966	-1.73891
Les.1389.1.S1_at	non-specific lipid transfer protein	0.0364786	1.21011	1.91556	2.23221
Les.2137.1.S1_at	EIX receptor 1	0.0288377	3.15074	2.47542	4.28803
Les.3614.1.S1_at	TPSI1 protein	0.0481373	-1.80527	-1.59379	-2.88247
Les.3967.1.S1_at	omega-3 fatty acid desaturase	0.0219435	-2.22074	-1.41842	-2.73176
Les.3615.1.S1_at	clp-like energy-dependent protease	0.00646728	-1.48999	1.05406	-1.54609
Les.3487.1.S1_at	1-deoxy-D-xylulose-5-phosphate reductoisomerase	0.0234125	-1.77186	-1.40705	-1.93721
Les.3490.1.S1_at	ethylene receptor homolog	0.00205573	1.29951	1.0172	1.43263
Les.73.1.S1_at	hypothetical LOC544136	2.63722e-05	4.28113	2.4948	5.49659
Les.34.1.S1_at	Ca2+-ATPase	0.000511016	4.89532	-1.10928	4.50196
Les.3408.1.S1_at	PR protein	0.0306924	3.50008	3.0821	3.34872
Les.3098.1.S1_at	catalase	0.0257924	1.24893	1.15611	1.27698
Les.130.1.S1_at	bZIP DNA-binding protein	0.0306633	1.54856	1.67236	1.88024
Les.180.1.S1_at	annexin p35	0.0409466	1.88918	1.52177	2.36722
Les.176.1.S1_at	small GTP-binding protein	0.0199364	1.61001	1.15163	1.86671
Les.3590.1.S1_at	endo-xyloglucan transferase	0.00660472	-2.43539	-1.66106	-6.25904
Les.123.1.S1_at	hypothetical LOC543814	0.00178481	3.01475	-1.40688	2.54047
Les.483.1.S1_at	cystatin	0.00337268	1.901	1.2449	1.86108
Les.167.1.S1_at	superoxide dismutase (SOD)	0.0100113	-3.74007	-1.0369	-2.57726
Les.4018.1.S1_at	glutamate 1-semialdehyde 2,1-aminomutase	0.0300494	-1.41863	1.10922	-1.68747
Les.3581.1.S1_at	class II small heat shock protein Le-HSP17.6	0.0498302	4.0026	-3.00099	1.78071
Les.3469.1.S1_at	heterochromatin protein 1-like protein	0.000183697	1.38175	1.07863	1.48335
Les.369.1.S1_at	expansin	0.0102995	-1.69066	1.36028	-1.35446
Les.3631.1.S1_at	E4/E8 binding protein-1	0.000799092	1.52709	-1.03525	1.44325
Les.78.1.S1_at	ADP-glucose pyrophosphorylase large subunit	0.0328813	-1.58811	-1.2395	-2.6218
Les.3198.1.S1_at	0	0.044492	-1.19539	-1.03889	-1.34765
Les.335.1.S1_at	whitefly-induced gp91-phox	0.0426834	1.42737	1.45132	1.81031
Les.2855.1.S1_at	MAP kinase kinase	0.0184123	1.85001	1.27836	1.87434
Les.4535.1.S1_at	Bax inhibitor	0.0413927	1.51108	1.15507	1.39551
Les.191.1.S1_at	expansin	0.000258496	3.28418	5.00385	8.62164
Les.3673.1.S1_at	beta-1,3-glucanase	6.31954e-05	34.8784	1.99495	28.6067
Les.3628.1.S1_at	WD-40 repeat protein	0.00567035	1.42488	-1.09682	1.18028
Les.4531.1.S1_at	ethylene response factor 5	0.00667292	1.2666	1.05079	1.17001
Les.5954.1.S1_at	MAPKK	0.0166462	1.8109	-1.07015	2.06694
Les.3539.1.S1_at	phosphoenolpyruvate carboxylase kinase	0.00333135	4.93449	-2.62486	2.44345
Les.3681.1.S1_at	hypothetical LOC543709	0.00539957	-2.58466	-1.63472	-3.19332
Les.3472.1.S1_at	EIL1 protein	0.0429747	1.26271	1.19418	1.54568
Les.4483.1.S1_at	NAC domain protein	0.0381967	1.05936	1.44972	2.80337
Les.3451.1.S1_at	L-galactono-1,4-lactone dehydrogenase	0.0116583	-1.24372	-1.10445	-1.50986
Les.4263.1.S1_at	translation initiation factor IF1	0.0121574	-1.73645	-1.03707	-2.04349
Les.3502.1.S1_at	auxin-regulated dual specificity cytosolic kinase	0.0303687	1.30501	2.01401	3.17816
Les.4536.1.S1_at	WAK-like kinase	0.0407319	1.08106	1.14353	1.27751
Les.4534.1.S1_at	nucleic acid-binding protein	0.0431063	1.24794	-1.1621	1.14528
Les.4526.1.S1_at	protein phosphatase 2C	0.0337035	2.03437	-1.1704	2.21647
Les.5949.1.S1_at	chloroplast malate dehydrogenase	0.000340699	-1.77963	-1.13595	-2.43242
Les.203.1.S1_at	peroxidase	0.00167527	-1.37696	-1.1161	-1.28422
Les.2897.1.S1_at	peptide deformylase-like protein	0.00146113	-2.48082	-1.0325	-2.63488
Les.3735.1.S1_at	hypothetical LOC543816	0.0179745	1.58129	1.32668	2.13123
Les.3551.1.S1_at	ethylene-responsive transcriptional coactivator	0.0292399	5.61854	-2.14455	5.92002
Les.5.1.S1_a_at	0	0.00540884	1.38578	1.29292	2.07089
Les.5940.1.S1_at	non-inducible immunity 1	0.00471059	1.98639	1.09552	2.44817
Les.4365.1.S1_at	glycerol-3-phosphate acyltransferase	0.0191427	-1.71812	-1.36887	-1.90521
Les.3575.1.S1_at	Pti5	0.00560834	6.6271	2.92327	15.5755
Les.3460.1.S1_at	acid invertase	0.00504436	6.96152	2.61551	8.51359
Les.4373.1.S1_at	Dem2 protein	0.00272029	2.5201	1.04605	2.36631
Les.3576.1.S1_at	defective chloroplasts and leaves; required for chloroplast development and palisade cell differentiation in leaves	0.0393222	-1.31576	-1.0286	-1.62749
Les.4529.1.S1_at	xyloglucan endotransglucosylase-hydrolase XTH7	0.0456026	-2.18763	-1.03403	-3.27168
Les.293.1.S1_at	hypothetical LOC543815	0.0123322	6.28983	1.26429	8.77915
Les.3578.1.S1_at	cytosolic class II small heat shock protein HCT2	0.00715287	3.47706	-1.51805	2.26873
Les.5952.1.S1_at	acyl carrier protein	0.00565762	-2.59105	-1.04487	-3.17278
Les.3450.1.S1_at	GTP cyclohydrolase I	0.00536535	-1.36972	-1.7023	-1.7378
Les.4221.1.S1_at	phosphatidylserine decarboxylase	0.0283983	-1.0334	-1.25406	-1.19232
Les.5948.1.S1_at	MAPKK	0.0388379	1.38587	1.01344	1.47216
Les.3493.1.S1_at	phospholipase PLDb1	0.0345861	2.43085	1.74476	3.06426
Les.3515.1.S1_at	wound-inducible carboxypeptidase	0.0368687	-1.2356	1.93458	2.24829
Les.82.1.S1_at	farnesyl protein transferase subunit A	0.000312725	1.66743	-1.03611	1.44195
Les.4222.1.S1_at	alternative oxidase 1b	0.0437682	2.87334	-1.13103	5.15386
Les.3366.2.S1_a_at	dehydroquinate dehydratase/shikimate:NADP oxidoreductase	0.000450711	-2.2856	-1.20044	-2.41778
Les.3454.1.S1_at	molybdenum cofactor sulfurase	0.0028432	2.7868	1.48372	3.22608
Les.111.1.S1_at	beta-galactosidase	0.0284588	-3.62794	-1.18196	-6.56716
Les.2999.1.S1_at	ascorbate peroxidase	0.00906002	-1.63086	-1.24612	-2.03043
Les.3683.1.S1_at	PR-5x	3.35743e-05	53.4503	8.73185	49.1911
Les.2121.1.A1_at	defense-signaling glycopeptide hormone precursor	0.0216136	1.19291	1.95502	2.17251
Les.5767.1.S1_at	CTR1-like protein kinase	0.00123283	1.65269	-1.00244	1.60723
Les.26.1.S1_at	NADPH oxidase	0.0216523	2.10965	-1.29302	1.33713
Les.4140.1.S1_at	0	0.0309055	1.10114	2.56796	2.75136
Les.5950.1.S1_a_at	CTR1-like protein kinase	0.00699315	1.47157	-1.07453	1.50332
Les.64.1.S1_at	gibberellin 20-oxidase-1	0.0466146	-2.39193	-1.09365	-8.01053
Les.3712.1.S1_at	pirin	0.0264123	-1.34258	1.62539	-1.24062
Les.75.1.S1_s_at	plant resistance protein /// root-knot nematode resistance protein	0.0276529	1.5924	-1.1227	1.58933
Les.3505.1.S1_at	verticillium wilt disease resistance protein	0.000130006	6.64691	2.32465	7.70201
Les.3494.1.S1_at	phospholipase PLDa2	0.00176205	2.07985	1.31529	1.94574
Les.3532.1.S1_at	sucrose transporter-like protein	0.0196024	1.21995	-1.10293	1.19037
Les.5924.1.S1_at	NIM1-like protein 1	0.00148195	1.64848	1.16551	1.65187
Les.5925.1.S1_at	NIM1-like protein 2	0.00990756	1.6032	-1.01176	1.55404
Les.3570.1.S1_at	homeobox 2 protein	0.00871752	1.54954	1.00081	1.41039
LesAffx.1.1.S1_at	arginase 2	0.00212536	-1.72577	5.71292	6.92106
Les.65.1.S1_at	gibberellin 20-oxidase-2	0.00108054	-1.84394	2.83742	-2.11673
Les.131.1.S1_at	hypothetical LOC543813	0.0365686	2.50789	-1.00452	3.25733
Les.3734.1.S1_at	hypothetical LOC543817	0.0036603	3.01248	1.04727	3.31363
Les.4456.1.S1_at	heat shock induced transcript 2	0.00263385	1.41352	1.06952	1.69293
Les.5922.1.S1_at	0	0.0210451	1.54174	-1.02316	1.43785
Les.1288.1.S1_at	hypothetical LOC543930	0.0107735	-1.44704	-1.3721	-2.26165
Les.5947.1.S1_at	involved in inorganic sulfate assimilation	0.00376778	-1.15273	-1.0311	-1.41008
Les.4099.1.S1_at	phosphoenolpyruvate carboxylase kinase 2	0.017334	1.15033	-1.35332	-1.736
Les.3813.1.S1_at	S-adenosylmethionine decarboxylase	0.00757667	-1.10952	1.46014	1.51257
Les.3813.1.S1_x_at	S-adenosylmethionine decarboxylase	0.0252779	-1.10281	1.31172	1.44359
Les.3813.1.S2_at	S-adenosylmethionine decarboxylase	0.0030759	-1.02358	1.33201	1.40557
Les.3974.1.A1_at	metallocarboxypeptidase inhibitor	0.0284233	1.06257	6.95232	7.4014
Les.3740.1.S1_at	inhibitor of yeast proteinase A /// cathepsin D inhibitor protein	0.00987628	-3.75319	16.7824	16.8466
Les.2888.1.S1_at	MRNA binding protein precursor	0.0275094	-1.20997	-1.10816	-1.77579
Les.3174.1.S1_at	0	0.0131909	-1.48918	-1.52316	-2.22082
Les.4148.1.S1_at	0	0.0150978	1.25437	1.00668	1.35352
Les.3286.1.S1_at	0	0.00268289	-1.89641	4.86869	6.19289
Les.287.1.S1_at	histone H2B-3	0.0350304	1.45786	1.32785	1.53629
Les.3287.1.S1_at	0	0.000360424	-1.25625	-1.21481	-1.6158
Les.1260.1.S1_at	0	0.0268937	-1.17194	-1.13608	-1.45448
Les.4460.1.S1_at	pathogenesis-related protein P2	0.0102814	8.91255	2.4425	12.4527
Les.1700.1.S1_at	0	0.043135	1.29438	-1.03748	1.2744
Les.2490.1.S1_at	mevalonate disphosphate decarboxylase	0.0240105	1.27471	1.39125	2.06748
Les.4003.1.S1_at	0	0.00507145	-1.38264	-1.19421	-2.0401
Les.2812.1.S1_at	0	0.00278111	-1.38668	-1.03977	-1.68421
Les.3930.1.S1_at	0	0.0142638	1.20769	1.2149	1.55869
Les.250.1.S1_at	pre-pro-cysteine proteinase	0.0481759	1.67774	1.42538	1.9956
Les.3346.1.S1_at	0	0.00570245	1.84541	1.02708	1.89642
Les.2968.1.S1_at	0	0.0120231	1.19569	1.295	1.23465
Les.3245.1.S1_at	oxoglutarate/malate translocator	0.00651057	-1.2146	-1.03788	-1.40069
Les.5826.1.S1_at	0	0.00595515	2.1391	1.54097	2.4074
Les.1831.1.S1_at	0	0.0105655	1.47923	-1.08399	1.43832
Les.916.1.S1_at	0	0.0458414	-1.12411	-1.23665	-1.30712
Les.3034.1.S1_at	0	0.0276276	1.62727	1.99358	2.48734
Les.1606.1.S1_at	0	0.0313502	1.90868	1.12501	3.12103
Les.564.1.S1_at	0	0.00100642	-1.61773	-1.021	-1.96695
Les.2201.1.S1_at	0	0.00348401	-1.66632	-1.14778	-1.60098
Les.3976.1.S1_at	0	0.0331932	-1.37279	1.11692	-1.57524
Les.2288.1.S1_at	0	0.00938066	1.14528	-1.08958	1.10383
Les.3204.1.S1_at	0	0.0296928	1.19827	-1.04481	1.2108
Les.4007.1.S1_at	33 kDa oxygen-evolving protein	0.0320941	-1.03004	-1.12626	-1.22881
Les.5044.1.S1_at	0	0.0393219	4.07675	2.63681	4.79106
Les.3314.1.S1_at	glycolate oxidase	0.0190664	-1.02286	-1.13774	-1.28322
Les.4589.1.S1_at	0	0.000120301	2.93856	1.62615	3.14966
Les.3419.1.S1_at	0	0.0148006	-1.25174	-1.04707	-1.3179
Les.236.1.S1_at	Clp protease 2 proteolytic subunit	0.0161239	-1.24298	1.08267	-1.30122
Les.3652.1.S1_at	glucan endo-1,3-beta-D-glucosidase	0.0297174	8.16625	3.06338	9.23512
Les.122.1.S1_at	chitinase	0.00024344	7.09045	3.60893	6.95723
Les.1062.1.S1_at	D-cysteine desulfhydrase	0.00234533	-1.39031	1.06117	-1.37338
Les.3390.1.S1_at	0	0.000486303	-1.69404	-1.01272	-2.11382
Les.3156.1.S1_at	0	0.00828132	-1.10619	1.09542	1.14282
Les.2884.1.S1_at	Glutamine synthetase	0.00346221	-1.30573	-1.14704	-1.88422
Les.810.1.S1_at	0	0.00776347	-5.89115	-1.10299	-5.75864
Les.2012.1.S1_at	Myo-inositol-1-phosphate synthase	0.00411601	-2.16594	-2.99185	-8.36462
Les.3394.1.S1_at	0	0.000258817	1.66791	1.10287	1.63493
Les.2582.1.S1_at	0	0.00600393	-1.70634	1.09811	-1.89804
Les.1972.1.S1_at	0	0.011629	-1.87358	-1.06149	-2.5678
Les.3998.1.S1_at	Chlorophyll a/b binding protein precursor	0.0149676	-1.44699	1.12533	-1.75218
Les.2959.1.S1_at	0	0.016386	-1.14895	-1.07631	-1.36813
Les.2231.1.S1_at	0	0.0269362	-1.35072	-1.10099	-1.50086
Les.4931.1.S1_at	0	0.0095798	-1.35499	-1.28112	-1.80049
Les.594.1.S1_at	0	0.0150129	1.21635	1.06341	1.27276
Les.3200.1.S1_at	0	0.0289829	1.36901	1.1132	1.39392
Les.3231.1.S1_at	0	0.00988382	1.4572	1.04097	1.34096
Les.4361.1.S1_at	0	0.00358947	-1.23389	-1.1804	-1.34176
Les.513.1.S1_at	0	0.00871282	-2.56319	2.764	2.33041
Les.296.1.S1_at	Dehydroascorbate reductase	0.00289921	-1.70123	1.02919	-1.91757
Les.5759.1.S1_at	0	3.58016e-05	6.73315	2.96157	8.01902
Les.3512.1.S1_at	hypothetical protein LOC778199	0.00195059	1.78427	1.06841	1.70848
Les.489.1.S1_at	0	0.0256404	-1.54975	1.07173	-1.61804
Les.673.1.S1_at	0	0.000302247	1.52373	1.18826	1.81987
Les.3345.1.S1_at	0	0.00422307	1.44236	1.01656	1.62196
Les.2583.1.S1_at	0	0.0146412	1.62405	1.14658	1.87077
Les.1324.1.S1_at	0	0.000904245	-1.68059	-1.02	-2.29312
Les.322.1.S1_at	0	0.0369329	-1.14905	-1.28126	-1.36871
Les.3247.1.S1_at	0	0.00523583	1.39418	1.09017	1.65647
Les.173.1.S1_at	LePIP1 protein	0.0231389	-2.84508	-1.19343	-3.62971
Les.1594.1.S1_at	0	0.00138601	-1.38235	-1.32268	-1.6649
Les.2348.1.S1_at	0	0.0195302	2.05224	1.34182	2.18262
Les.1835.1.S1_at	0	0.0141621	-1.68699	1.42422	-1.29914
Les.4917.1.S1_at	0	0.0026319	-1.4676	-1.02528	-1.67102
Les.2379.1.S1_at	0	0.0217926	1.17767	1.08066	1.32215
Les.4741.1.S1_at	0	0.0172697	-1.39611	-1.29181	-1.5429
Les.4806.1.S1_at	0	0.0466608	-1.15276	-1.1322	-1.24013
Les.3750.1.S1_at	cyclin-dependent protein kinase p34cdc2	0.0302753	-1.71726	-1.04661	-1.85708
Les.642.1.S1_at	0	0.0119143	-1.98569	-1.41928	-2.18248
Les.587.1.S1_at	0	0.0137065	1.68943	-1.07577	1.58651
Les.2560.1.S1_at	gene product (aa 1-295)	0.00410438	4.53363	2.34969	7.01226
Les.4299.1.S1_at	0	0.000138187	-4.46993	5.94405	6.27626
Les.4488.1.S1_at	threonine deaminase	0.020266	-1.39447	3.36089	3.3808
Les.3332.1.S1_at	0	0.0496804	-1.66432	-1.21391	-2.02511
Les.246.1.S1_at	fructose-1,6-bisphosphate aldolase	0.015723	2.28629	1.47424	2.36373
Les.4867.1.S1_at	0	0.015458	-1.33515	-1.16178	-1.71979
Les.3202.1.S1_at	0	0.040743	-1.09282	1.05308	-1.30889
Les.3107.1.S1_at	0	0.00497984	1.31481	1.05785	1.36093
Les.2986.1.S1_at	0	0.0278003	-1.59062	-1.25289	-1.89685
Les.2860.1.S1_at	0	0.00993722	-1.51996	1.12498	-1.81144
Les.1863.1.S1_at	0	0.00172519	-1.68171	1.03175	-2.00332
Les.2924.1.S1_at	0	0.0248341	-1.29255	1.07797	-1.46017
Les.4433.1.S1_at	histone H3 variant H3.3	0.000441592	1.59091	1.22346	1.82582
Les.2323.1.S1_at	0	0.0284858	1.80454	1.05114	1.69857
Les.292.1.S1_at	0	0.000314523	2.56762	1.58126	3.05291
Les.4912.1.S1_at	0	0.00112098	1.47812	2.52715	3.174
Les.3018.1.S1_at	0	0.0050793	-1.04857	1.54261	1.4995
Les.1942.1.S1_at	0	0.0112565	1.9934	1.09618	1.82618
Les.1531.1.S1_at	0	0.00711427	-1.39194	-1.24547	-1.62621
Les.3935.1.S1_at	0	0.0272982	1.47842	1.04435	1.51587
Les.3410.1.S1_at	CONSTANS interacting protein 2b	0.0301577	1.62136	-1.10826	1.71506
Les.2849.1.S1_at	0	0.0156717	1.52119	1.34971	1.40671
Les.3777.1.S1_at	homologous to glucosyltransferases	0.0110979	2.93334	1.14956	3.14023
Les.178.1.S1_at	0	0.0147717	-1.14	2.20394	1.36535
Les.2286.1.S1_at	0	0.035088	-2.13451	-1.13097	-3.09584
Les.212.1.S1_at	CCS protein	0.0106768	-1.65625	-1.13941	-1.73421
Les.5111.1.S1_at	0	0.0495307	1.22508	1.03102	1.3084
Les.1121.1.S1_at	0	0.00770032	2.23088	1.17396	2.10906
Les.5423.1.S1_at	0	0.0102889	-1.58653	1.09965	-1.79471
Les.2225.1.S1_at	0	0.0205098	2.36475	-1.00088	2.30269
Les.4344.1.S1_at	0	0.0427098	-1.34465	1.09407	-1.20312
Les.2905.1.S1_at	0	0.021154	1.1461	-1.04381	1.18594
Les.3046.1.S1_at	0	0.0236836	-1.11737	2.46466	2.0608
Les.4701.1.S1_at	0	0.0156484	2.13093	-1.11925	2.35143
Les.4837.1.S1_at	0	0.0270754	-1.15885	-1.21385	-1.29966
Les.452.1.S1_at	0	0.00575836	2.0721	-1.19231	1.913
Les.5610.1.S1_at	0	0.0378505	-1.40739	-1.23563	-1.36559
Les.2679.1.S1_at	0	0.0157584	1.21039	-1.05467	1.21386
Les.2896.1.S1_at	0	0.0026436	-1.60595	-1.11876	-2.16309
Les.3973.1.S1_at	Sucrose transporter	0.0016146	1.65035	1.13516	1.75668
Les.738.1.S1_at	0	0.00193756	3.00396	1.27752	3.37328
Les.4580.1.S1_at	0	0.0441874	1.37653	1.02452	1.27941
Les.4376.1.S1_at	0	0.0143773	-1.70053	-1.07568	-1.88597
Les.422.1.S1_at	0	0.0336981	-1.30943	-1.49747	-1.51205
Les.2281.1.S1_at	0	0.0108133	-1.67837	1.53011	-1.26519
Les.857.1.S1_at	0	0.00319774	-1.4206	1.96387	-1.49838
Les.3635.1.S1_at	subtilisin-like protease	0.000632044	5.89679	2.33477	5.46923
Les.3236.1.S1_at	0	0.0443419	1.32929	-1.18253	1.32167
Les.3326.1.S1_at	0	0.0106697	1.79945	1.14852	1.81056
Les.2522.1.S1_at	0	0.00669331	-1.95052	-1.08764	-2.29647
Les.5239.1.S1_at	0	0.00478662	-2.3373	1.13977	-2.28967
Les.2691.1.S1_at	0	0.00168966	1.41767	1.11151	1.4393
Les.839.1.S1_at	0	0.048982	1.72974	-1.28646	1.66163
Les.5240.1.S1_at	0	0.00760388	2.18987	3.39606	4.16877
Les.1321.1.S1_at	0	0.0206325	1.8747	-1.04641	1.90419
Les.22.1.S1_at	12-oxophytodienoate reductase	0.0209445	1.82753	1.13306	1.85121
Les.2867.1.S1_at	0	0.0076743	1.31225	1.12074	1.44613
Les.5707.1.S1_at	0	0.0113258	1.37368	1.0683	1.43976
Les.1860.1.S1_at	0	0.00460485	1.18872	-1.2399	1.12828
Les.797.1.S1_at	0	0.0120918	2.8476	1.41935	3.76014
Les.2265.1.S1_at	0	0.00872912	-1.70985	1.30553	-1.57733
Les.1598.1.S1_at	0	0.00575353	1.76152	1.17794	1.65783
Les.4820.1.S1_x_at	cysteine protease inhibitor /// multicystatin	0.0101318	-1.05429	21.4351	22.3832
Les.749.1.S1_at	0	0.00187115	1.54243	-1.04079	1.54901
Les.4017.1.S1_at	0	0.0272251	-1.136	-1.07993	-1.23877
Les.4240.1.S1_at	0	0.0130946	-2.14569	1.13444	-2.10612
Les.5841.1.S1_at	0	0.0383716	1.44464	1.33075	1.62894
Les.5269.1.S1_at	0	0.012702	1.33796	1.13646	1.43639
Les.4829.1.S1_at	2-oxoglutarate-dependent dioxygenase	0.0184668	4.53072	-2.18471	4.98312
Les.4724.1.S1_at	0	0.0430589	1.68338	2.69968	2.70937
Les.4939.1.S1_at	0	0.00450057	1.62137	-1.09196	1.49369
Les.5402.1.S1_at	0	0.0102849	-1.57533	-1.16988	-1.45818
Les.4614.1.S1_at	0	0.0445737	-1.14179	-1.08667	-1.39452
Les.5289.1.S1_at	0	0.044504	1.32255	-1.0424	1.3555
Les.5830.1.S1_at	0	0.0381865	1.23761	-1.10397	1.21543
Les.4772.1.S1_at	0	0.0456739	1.89066	-1.12254	1.76315
Les.5505.1.S1_at	0	0.0250649	-1.01727	-1.26335	-1.10738
Les.5001.1.S1_at	0	0.0416305	1.41342	-1.01938	1.31856
Les.5397.1.S1_at	0	0.00538421	1.49923	1.09653	1.59303
Les.4924.1.S1_at	0	0.0472574	2.90631	2.23901	4.78493
Les.5278.1.S1_at	0	0.0123019	1.28403	-1.10963	1.28032
Les.5431.1.S1_at	0	0.000111067	2.35457	-1.01362	2.06122
Les.4728.1.S1_at	0	0.00895796	1.52184	1.09311	1.56138
Les.4864.1.S1_at	0	0.00593289	1.70327	1.09125	2.07168
Les.5215.1.S1_at	0	0.000969454	1.4812	1.01253	1.47948
Les.3829.1.S1_at	0	0.00515869	1.34619	-1.0436	1.3303
Les.5855.1.S1_at	PSII polypeptide	0.0024809	5.37711	1.32845	5.21082
Les.4482.1.S1_at	0	0.00146457	2.0823	1.34061	2.38789
Les.5562.1.S1_at	0	0.00897774	-1.25123	-1.10136	-1.52364
Les.3039.1.S1_at	phospho-2-dehydro-3-deoxyheptonate aldolase	0.0341976	1.33654	1.4964	2.23799
Les.4600.1.S1_at	0	0.0184125	1.39456	1.18656	1.5102
Les.4080.1.S1_at	homeobox	0.0287923	1.76206	1.05592	1.61624
Les.4807.1.S1_at	0	0.00161092	3.9033	1.10327	3.62398
Les.213.1.S1_at	metallothionein-like protein	0.0118825	2.82472	-1.09062	3.14766
Les.4650.1.S1_at	0	0.0259139	1.64608	1.15967	1.60927
Les.228.1.S1_a_at	hypothetical LOC543672	0.0177971	-3.8988	1.01783	-6.2116
Les.228.1.S1_at	hypothetical LOC543672	0.0172893	-4.03733	-1.03282	-6.42747
Les.4596.1.S1_at	60S ribosomal protein L10	0.0483955	1.68139	2.0216	2.32739
Les.4767.1.S1_at	0	0.013347	-1.42281	-1.22234	-1.87163
Les.2489.1.S1_at	glutathione peroxidase	0.0227614	1.53844	1.17591	1.69787
Les.5456.1.S1_at	0	0.0414755	-1.24991	-1.15738	-1.2853
Les.4704.1.S1_at	0	0.00750608	1.42873	1.17924	1.59964
Les.4800.1.S1_at	0	0.0296632	-1.13317	1.24791	1.05755
Les.4635.1.S1_at	0	0.000471644	1.4811	1.40442	1.94751
Les.4876.1.S1_at	EF 1-alpha (AA 1-448)	0.00930318	4.12447	-1.61754	4.76361
Les.4795.1.S1_at	0	0.0240515	-1.36729	-1.09258	-1.77437
Les.4949.1.S1_at	0	0.00664568	1.285	1.12342	1.19218
Les.4511.1.S1_at	0	0.00131328	1.68252	-1.07921	1.40309
Les.4798.1.S1_at	Phenylacetaldehyde reductase	0.0133716	1.24946	1.39942	1.37837
Les.4685.1.S1_at	0	0.0293671	-1.08906	-1.05183	-1.20231
Les.3553.1.S1_at	beta-alanine synthase	0.0253645	-1.23888	1.08697	-1.07575
Les.5132.1.S1_at	0	0.00662009	1.09123	-1.2075	1.10119
Les.4616.1.S1_at	0	0.0300036	-1.33967	-1.13805	-1.85147
Les.5836.1.S1_at	0	0.00652158	-1.16299	1.05671	-1.19597
Les.4872.1.S1_at	0	0.0239757	1.37848	1.02458	1.31741
Les.5772.1.S1_at	0	0.0337279	-1.24581	1.05092	-1.28404
Les.514.1.S1_at	0	0.0287833	-1.9271	-1.30788	-2.86369
Les.4849.1.S1_at	0	0.00239559	-1.91706	-1.56947	-2.58837
Les.4855.1.S1_at	0	0.00138109	2.19087	1.2359	1.96981
Les.3799.1.S1_at	IDS4-like protein	0.0214535	1.74728	-1.50912	1.60004
Les.126.1.S1_at	ER33 protein	0.000757501	3.48273	1.07119	3.01395
Les.5690.1.S1_at	0	0.00203856	-2.04289	-1.04805	-2.05811
Les.5708.1.S1_at	0	0.0386403	1.61708	1.09666	1.5022
Les.3997.1.S1_at	0	0.0235483	1.26828	-1.00622	1.24186
Les.5667.1.S1_at	0	0.0252312	1.23732	-1.15772	1.32862
Les.4969.1.S1_at	0	0.0127374	-1.24418	-1.1347	-1.43066
Les.4613.1.S1_at	0	0.0195853	1.72346	1.15884	1.81692
Les.5500.1.S1_at	0	0.00998659	1.29154	-1.09071	1.22142
Les.4747.1.S1_at	0	0.00468219	-1.68381	-1.01995	-2.0616
Les.4903.1.S1_at	0	0.0236599	1.33418	1.14212	1.39694
Les.4581.1.S1_at	0	0.00463471	1.68657	-1.03598	1.57224
Les.5650.1.S1_at	0	0.0104793	-1.58581	1.02072	-1.86068
Les.3774.1.S1_at	hexose transporter protein	0.00272555	3.97376	1.96087	5.59003
Les.4664.1.S1_at	0	0.0042927	-1.29559	-1.11943	-1.73484
Les.5755.1.S1_at	0	0.00825189	2.1559	1.26846	2.42753
Les.5835.1.S1_at	0	0.017345	-1.13269	-1.32483	-1.33368
Les.395.1.S1_at	0	0.0486761	1.70356	-1.28898	1.22834
Les.4736.1.S1_at	0	0.0210738	1.24684	1.11411	1.41772
Les.5398.1.S1_at	0	0.0370378	1.6711	1.18452	1.55811
Les.5369.1.S1_at	0	0.0117783	1.81763	1.40745	1.81845
Les.5122.1.S1_at	0	0.0102279	-1.70165	1.25606	-2.07256
Les.5834.1.S1_at	0	0.00990413	-2.13704	-1.47127	-3.63591
Les.5131.1.S1_at	0	0.0497047	3.10153	1.88915	3.40771
Les.5873.1.S1_at	0	0.00438628	1.4751	-1.06333	1.3823
Les.5658.1.S1_at	0	0.0349874	1.37358	-1.02287	1.16416
Les.2753.1.S1_at	0	0.0197564	1.3707	-1.02788	1.37469
Les.51.1.S1_at	ribonuclease	0.00095068	-1.97646	5.29093	6.87297
Les.5656.1.S1_at	0	0.044358	-1.2072	-1.10326	-1.34015
Les.3676.1.S1_at	myb-related transcription factor	0.000570838	3.14681	1.61252	5.33569
Les.5523.1.S1_at	0	0.0146514	-3.31172	-1.29951	-3.78422
Les.5443.1.S1_at	0	0.0222015	2.53346	1.25234	2.06698
Les.3796.1.S1_at	0	0.0375825	1.25155	-1.11093	1.23769
Les.4857.1.S1_a_at	0	0.0030909	1.24315	-1.12779	1.06585
Les.4217.1.S1_at	0	0.0447262	2.175	1.5057	2.3455
Les.4629.1.S1_at	0	0.0280873	1.48695	-1.03952	1.40641
Les.5208.1.S1_at	0	0.00842643	2.37115	1.34115	3.01132
Les.5150.1.S1_at	0	0.0369537	-1.93197	1.20297	-2.13459
Les.4575.1.S1_at	0	0.0179034	1.30736	-1.11132	1.06615
Les.4547.1.S1_at	0	0.0428133	1.28951	-1.03111	1.09307
Les.4564.1.S1_at	0	0.00925303	-2.3412	-1.18614	-2.94075
Les.5253.1.S1_at	0	0.00155275	2.13491	1.05321	1.9051
Les.4709.1.S1_at	0	0.0233591	-1.36982	-1.02563	-1.53837
Les.5079.1.S1_at	0	0.00542712	1.11173	-1.16128	1.10486
Les.5743.1.S1_at	0	0.000939364	1.82945	-1.24442	1.7358
Les.4993.1.S1_at	0	0.000788005	4.519	1.67526	4.7261
Les.5027.1.S1_at	0	0.00572857	2.099	-1.13836	1.83426
Les.5524.1.S1_at	0	0.0412863	1.18785	1.01461	1.09552
Les.2699.1.S1_at	0	0.0301764	1.47092	-1.06418	1.2993
Les.5287.1.S1_at	0	0.0494881	1.66495	-1.25256	1.21738
Les.441.1.S1_s_at	lipid desaturase-like protein	0.00149151	18.9818	3.7593	20.3581
Les.5013.1.S1_at	0	0.00986766	1.79566	1.15486	1.94319
Les.4987.1.S1_at	0	0.0233036	1.85075	1.18947	2.14435
Les.5242.1.S1_a_at	0	0.0113917	1.41199	1.01374	1.50222
Les.5322.1.S1_at	0	0.000836882	1.63435	1.34999	2.01176
Les.5613.1.S1_at	0	0.00282673	1.68055	-1.06541	1.48539
Les.5355.1.S1_at	0	0.00344532	1.39165	1.03535	1.4456
Les.4865.1.S1_at	0	0.00344389	-1.9881	-1.02091	-2.80286
Les.5668.1.S1_at	0	0.0220272	-1.55571	1.07523	-1.7715
Les.4816.1.S1_at	0	0.0272916	1.13737	1.10563	1.45117
Les.4957.1.S1_at	0	0.00261175	-3.18805	1.52121	-3.79203
Les.5102.1.S1_at	0	0.00975544	1.62219	1.22805	2.35811
Les.5844.1.S1_at	0	0.0349073	-1.56683	1.17509	-1.44871
Les.5323.1.S1_at	0	0.0473454	1.15366	-1.21252	-1.00999
Les.4060.1.S1_at	0	0.00548669	2.02326	1.26831	1.74925
Les.61.1.S1_at	RNA-directed RNA polymerase	0.0107221	2.5343	1.23297	2.87777
Les.4646.1.S1_at	0	0.0123434	1.24855	-1.0646	1.33625
Les.5081.1.S1_at	0	0.0287014	-1.46379	-1.01591	-1.39221
Les.5219.1.S1_at	0	0.0426273	2.23099	1.21969	1.86585
Les.5345.1.S1_at	0	0.000176204	1.5974	1.06357	1.477
Les.5507.1.S1_at	0	0.011358	1.67429	1.02451	1.65498
Les.2594.1.S1_at	0	4.7918e-05	1.97236	1.1243	2.22159
Les.4598.1.S1_at	0	0.00884444	2.19076	-1.13688	2.17974
Les.136.1.S1_at	G-box binding protein	0.00111644	1.77604	-1.01023	1.74744
Les.4963.1.S1_at	0	0.0296167	1.45696	1.1505	1.60601
Les.5124.1.S1_at	0	0.0283989	-1.52584	1.24225	-2.00349
Les.5241.1.S1_at	0	0.00143421	2.1238	1.62401	2.38861
Les.5267.1.S1_at	0	0.00734929	1.59614	-1.12326	1.60433
Les.5316.1.S1_at	0	0.0467843	-1.44535	1.2193	-1.62949
Les.5060.1.S1_at	0	0.00396623	2.6191	-1.06277	1.83482
Les.15.1.S1_at	SBT1 protein	0.00140966	4.14928	1.78172	3.68169
Les.5265.1.S1_at	0	0.0388697	-1.23888	-1.08695	-1.54033
Les.3458.1.S1_at	cell-wall invertase	0.00706084	-2.46761	-1.14446	-4.24909
Les.4817.1.S1_at	0	0.000134139	1.64487	1.12258	1.5975
Les.5159.1.S1_at	0	0.00376701	-1.649	-1.1642	-1.9774
Les.4660.1.S1_at	0	0.0213345	-1.4646	1.26279	-1.44078
Les.5955.1.S1_at	CENP-C	0.014976	1.78004	1.10331	1.56476
Les.4830.1.S1_at	0	0.0262524	-1.19704	-1.05403	-1.31362
Les.5058.1.S1_at	0	0.0210364	-1.87383	-1.18498	-2.33974
Les.5567.1.S1_at	0	0.00235843	4.27072	1.88586	3.62725
Les.4627.1.S1_at	0	0.0395883	2.30617	1.43452	4.85761
Les.4988.1.S1_at	0	0.00760471	-1.63079	1.6784	-1.71784
Les.4823.1.S1_at	0	0.0387985	-1.44101	-1.26953	-1.63438
Les.5314.1.S1_at	0	0.0220897	1.71063	-1.04336	1.48442
Les.5383.1.S1_at	0	0.0191455	-1.41297	-1.00868	-1.47604
Les.5394.1.S1_at	0	0.010053	1.24522	-1.03895	1.13474
Les.5688.1.S1_at	0	0.0189882	1.78121	1.22682	1.6762
Les.5763.1.S1_at	0	0.000127952	1.53567	1.06383	1.48783
Les.5274.1.S1_at	0	0.0416696	-1.34972	-1.00284	-1.51565
Les.5163.1.S1_at	0	0.00165808	-1.6557	-1.12798	-2.07307
Les.5084.1.S1_at	0	0.0109093	1.08303	-1.15852	1.07047
Les.5520.1.S1_at	0	0.000572791	1.23547	-1.05752	1.08156
Les.5758.1.S1_at	0	0.0258767	1.44439	1.01797	1.18447
Les.5136.1.S1_at	0	0.00893517	1.48909	1.06509	1.35072
Les.4696.1.S1_at	0	0.0473825	1.98818	1.18813	1.92799
Les.5354.1.S1_at	0	0.0270765	-1.56137	-1.03271	-1.90453
Les.4880.1.S1_at	0	0.000446736	15.2723	4.0432	17.9878
Les.5421.1.S1_at	0	0.00106919	1.43366	1.66236	2.52929
Les.5141.1.S1_at	0	0.0130681	-1.123	-1.23118	-1.42604
Les.3217.3.S1_s_at	0	0.0295718	-1.09569	-1.01786	-1.18838
Les.5734.1.S1_at	0	0.0117391	-1.42682	-1.06669	-1.44972
Les.5108.1.S1_at	0	0.000221783	1.48774	-1.14567	1.52277
Les.5774.1.S1_at	0	0.0363327	1.18479	-1.10224	1.20449
Les.5672.1.S1_at	0	0.0358342	2.7313	-1.21658	3.64068
Les.5568.1.S1_at	0	0.0421307	1.02244	-1.29303	-1.11281
Les.3781.1.S1_at	p27KIP1-related-protein 1	0.0125006	1.78233	1.13442	1.73558
Les.4985.1.S1_at	0	0.0448841	-2.39035	-1.06949	-2.23988
Les.13.1.S1_at	allene oxide synthase	0.0184417	-2.97849	2.01548	1.95826
Les.5828.1.S1_at	0	0.00404416	1.52329	1.09714	1.35894
Les.5458.1.S1_at	0	0.00428055	2.48849	1.4068	2.32793
Les.3608.1.S1_at	peroxidase	0.0220145	2.04571	1.70152	2.23463
Les.5302.1.S1_at	0	0.0170581	1.15394	-1.10861	1.07365
Les.5738.1.S1_at	0	0.00998751	-1.82052	-1.09416	-2.76378
Les.4737.1.S1_at	0	0.00790524	-1.37838	1.34886	-1.4881
Les.4708.1.S1_at	0	0.000538543	1.84366	-1.08272	1.85282
Les.4644.1.S1_at	0	0.0345643	1.42053	1.03633	1.32126
Les.5165.1.S1_at	SGS3-like protein	0.030589	1.27389	1.04051	1.2244
Les.5543.1.S1_at	0	0.0262627	1.32857	-1.04878	1.22634
Les.5169.1.S1_at	0	0.000560024	1.40256	-1.11459	1.2797
Les.5378.1.S1_at	0	0.0288304	-1.27589	-1.18032	-1.35907
Les.3457.1.S1_at	calcium-dependent protein kinase	0.00284838	1.66556	1.07304	1.59454
Les.5401.1.S1_at	0	0.00136338	-1.9006	-1.21219	-2.29974
Les.4639.1.S1_at	0	0.0487841	1.41788	1.07419	1.35068
Les.5034.1.S1_at	0	0.0258319	1.76413	1.12729	1.61639
Les.5522.1.S1_at	0	0.028441	1.37793	1.65386	1.58107
Les.4722.1.S1_at	0	0.00923957	1.39248	-1.08078	1.29539
Les.5251.1.S1_at	0	0.00022389	4.13232	1.47825	3.47152
Les.3484.1.S1_at	Na+/H+ antiporter, isoform 2	0.00115781	1.69987	1.02092	1.66734
Les.5205.1.S1_at	0	0.00917664	2.8435	1.54224	3.29404
Les.5224.1.S1_at	0	0.0074223	2.30987	1.09971	2.46357
Les.4703.1.S1_at	0	0.0476392	-1.59264	1.09175	-1.8258
Les.97.1.S1_at	0	0.0183814	2.97523	1.13806	2.56375
Les.3663.1.S1_at	9612 protein	0.000218701	5.43774	9.44811	16.8914
Les.4623.1.S1_at	0	0.0450718	1.39126	-1.0267	1.53379
Les.5635.1.S1_a_at	0	0.0119044	1.52184	1.13827	1.71652
Les.5635.1.S1_at	0	0.0299574	1.53714	1.2529	1.66473
Les.4327.1.S1_at	beta3-glucuronyltransferase	0.0189816	-1.49604	-1.29013	-1.52529
Les.90.1.S1_at	TCTR2 protein	0.00285316	1.67158	1.01448	1.611
Les.5815.1.S1_at	0	0.0224781	1.56009	1.02799	1.65858
Les.5453.1.S1_at	0	0.00351819	1.81963	1.09385	1.79895
Les.5710.1.S1_at	0	0.00632783	2.25002	1.13635	2.38323
Les.5426.1.S1_at	0	0.0160166	-1.62708	1.11065	-1.84227
Les.5691.1.S1_at	0	0.00251801	1.51647	-1.06001	1.46986
Les.94.1.S1_at	DNA (cytosine-5)-methyltransferase	0.0229296	-1.32633	1.05635	-1.41521
Les.4844.1.S1_at	0	0.0271679	4.56803	1.60265	3.52224
Les.5095.1.S1_at	0	0.0139787	1.33723	-1.12089	1.28032
Les.5817.1.S1_at	0	0.00282585	-2.51999	-1.03936	-2.82567
Les.5036.1.S1_at	0	0.00653248	1.52386	-1.00376	1.5564
Les.4606.1.S1_at	0	0.0355743	-1.41901	-1.0386	-1.64397
Les.4763.1.S1_at	0	0.0405352	1.6001	-1.02973	1.24546
Les.5277.1.S1_at	0	0.00970857	1.34103	-1.02987	1.29983
Les.4727.1.S1_at	0	0.00188426	4.72503	1.28263	3.33523
Les.5171.1.S1_at	0	0.0206165	-3.08148	1.07871	-3.12009
Les.4915.1.S1_at	0	0.0262698	-1.567	-1.12328	-1.91289
Les.3636.1.S1_at	endo-1,4-beta-D-glucanase	0.0439827	2.63396	4.03937	6.47725
Les.4994.1.S1_at	0	0.00512028	1.42222	1.14329	1.65011
Les.5235.1.S1_at	0	0.0451402	-1.30303	-1.0952	-1.43946
Les.5480.1.S1_at	0	0.00671586	1.37019	1.04331	1.45124
Les.2212.1.A1_at	0	0.0141491	2.69294	-1.40618	1.9808
Les.3962.1.A1_at	WRKY transcription factor IId-3	0.0494332	1.81333	1.04067	1.65131
Les.546.1.A1_at	WRKY transcription factor IId-4	0.0141044	3.22887	1.76047	3.70166
Les.1339.1.A1_at	0	0.0102985	1.0329	-1.37156	-1.13083
LesAffx.3698.2.A1_at	0	0.0130453	-1.44158	-1.24802	-2.29846
Les.5261.1.S1_at	0	0.0268309	1.21773	-1.20746	1.23589
Les.5593.1.S1_at	0	0.0032478	1.59169	-1.01038	1.53293
Les.5416.1.S1_at	0	0.00594219	-1.10021	1.22112	1.0467
Les.5553.1.S1_at	0	0.0405152	1.54419	1.15292	1.52955
Les.5733.1.S1_at	0	0.0273614	1.34805	1.15677	1.54658
Les.5626.1.S1_at	0	0.00720941	3.01397	1.5566	3.23672
Les.5634.1.S1_at	0	0.037622	-1.21082	-1.06401	-1.31523
Les.4892.1.S1_at	0	0.00415113	1.2049	1.47583	1.60804
Les.5349.1.S1_at	0	0.0342172	-1.40639	-1.3457	-1.31712
Les.4656.1.S1_at	0	0.00945987	1.92264	-1.10587	1.54791
Les.3961.1.S1_at	WRKY transcription factor IId-6	0.00926836	1.72906	-1.13446	1.59995
Les.3826.1.S1_at	0	0.0426908	-1.14371	-1.0337	-1.05623
Les.14.1.S1_at	SBT2 protein	0.0036342	-3.24671	1.68918	-2.72711
Les.5396.1.S1_at	0	0.0346357	1.81081	1.20108	1.60353
Les.5809.1.S1_at	0	0.0358919	1.25238	-1.14302	1.19992
Les.4776.1.S1_at	0	0.0234573	1.3742	-1.02649	1.32331
Les.3485.1.S1_at	Na+/H+ antiporter, isoform 1	0.00144477	3.27373	-1.07164	2.76877
Les.5362.1.S1_at	0	0.0364502	1.3405	-1.07887	1.01767
Les.5647.1.S1_at	0	0.0151173	1.76481	-1.10916	2.16539
Les.5178.1.S1_at	0	0.0155067	1.57556	1.00435	1.5217
Les.3771.1.S1_at	lycopene epsilon-cyclase	0.0498448	-1.51462	-1.01424	-1.90651
Les.5591.1.S1_at	0	0.0149287	2.218	1.18873	2.09634
Les.5486.1.S1_at	0	0.0163429	1.52613	1.00991	1.69638
Les.96.1.A1_at	0	0.0348441	1.87639	-1.17638	1.51833
Les.5556.1.S1_at	0	0.034846	-1.24378	-1.20983	-1.50433
Les.4884.1.S1_at	0	0.0326889	1.80296	-1.10911	1.72829
Les.3710.1.S1_at	alternaria stem canker resistance protein	0.0364761	1.39468	1.532	2.69668
Les.5080.1.S1_at	0	0.011743	1.88605	1.02558	1.79994
Les.5714.1.S1_at	0	0.00600489	1.4407	-1.18054	1.34955
Les.4836.1.S1_at	0	0.0153002	1.07907	-1.30597	1.06767
Les.5627.1.S1_at	0	0.0492433	-1.43428	1.8382	1.0612
Les.4532.1.S1_at	LeNramp2 protein	0.00650982	1.32485	-1.2135	1.04537
Les.5112.1.S1_at	0	0.0115718	-3.02936	-1.24103	-4.56977
Les.4982.1.S1_at	0	0.0396413	1.1632	-1.9868	-1.57835
Les.4948.1.S1_at	0	0.00149504	3.56609	5.37212	10.3149
Les.5035.1.S1_at	0	0.00648814	3.77844	1.394	3.57945
Les.3648.1.S1_at	subtilisin-like endoprotease	0.0258463	-1.58772	1.01194	-1.94142
Les.5753.1.S1_at	0	0.044425	1.47766	-1.09281	1.31632
Les.5225.1.S1_at	0	0.00659613	4.55256	-1.03853	5.12881
Les.3565.1.S1_a_at	0	0.0397365	-1.00591	1.29234	-1.10008
Les.5467.1.S1_at	0	0.0060747	-1.66248	-1.36704	-1.79007
Les.5818.1.S1_at	0	0.0256329	-1.69424	-1.09998	-1.69127
Les.5546.1.S1_at	0	0.00604596	-1.3924	-1.34347	-1.62819
Les.5530.1.S1_at	0	0.0190714	3.02171	2.91975	7.3434
Les.5715.1.S1_at	0	0.00461394	-2.57844	-1.06718	-3.41457
Les.5642.1.S1_at	0	0.00297641	2.25701	-1.09053	1.87237
Les.3828.1.S1_at	0	0.015705	-1.4645	-1.07474	-1.50304
Les.5493.1.S1_at	0	0.0335468	-1.06312	1.18735	-1.10352
Les.105.1.S1_at	cyclin B1	0.0281975	1.564	-1.22026	1.65595
Les.5430.1.S1_at	0	0.0291016	1.25074	-1.22837	1.1689
Les.4330.1.S1_s_at	histone H1	0.0445155	1.51622	1.49328	2.90692
Les.5071.1.S1_a_at	0	0.00341721	-1.00512	-1.14936	1.10987
Les.5497.1.S1_at	0	0.0422292	1.23608	-1.01071	1.32298
Les.4333.1.S1_at	TSW12 protein	0.000216778	-3.91405	1.81554	-1.02234
Les.4371.1.A1_s_at	0	0.0137221	-1.94402	-1.66741	-2.60153
Les.4462.1.S1_at	wound induced protein	7.85313e-05	3.62216	2.54718	5.27581
Les.5228.1.A1_at	0	0.0248092	-1.68852	-1.00705	-1.94158
Les.4081.1.A1_at	0	0.00179179	-1.32459	-1.22258	-1.653
Les.5730.1.A1_at	0	0.00265736	1.41833	1.01927	1.50509
Les.5194.1.S1_at	0	0.0378954	-1.37152	-1.17927	-1.47093
Les.4033.1.S1_at	0	0.00238866	-1.20953	-1.17345	-1.39172
Les.4041.1.S1_at	0	0.014265	1.84403	-1.83366	1.82123
Les.4041.1.S1_s_at	0	0.00604416	1.76067	-1.62933	1.9566
Les.4043.1.S1_at	0	0.0283725	2.59914	-1.47912	2.92915
Les.4045.1.S1_at	0	0.0149743	2.62718	-1.99199	3.00239
Les.550.1.A1_at	0	0.0185477	-1.15314	-1.14489	1.00088
Les.4954.1.A1_at	0	0.0297978	-1.41893	-1.33843	-1.60112
Les.5252.1.S1_at	0	0.0124217	1.44068	-1.03548	1.44352
Les.5795.1.S1_at	0	0.0112793	1.55947	-1.00454	1.20531
Les.5118.1.A1_at	0	0.0221453	-1.18961	-1.06164	-1.30528
Les.5192.1.A1_at	0	0.0385893	-1.24419	-1.26996	-1.32512
Les.5350.1.A1_at	0	0.0155272	-1.21813	-1.08923	-1.02466
Les.5360.1.S1_at	0	0.000412486	-1.83922	-1.19784	-1.88255
Les.5259.1.S1_at	0	0.0118395	1.34482	-1.00358	1.38765
Les.4542.1.A1_at	0	0.0429356	-1.64549	-1.04856	-1.64871
Les.5184.1.S1_at	0	0.00939951	1.40171	-1.07401	1.19324
Les.5321.1.S1_at	0	0.0120782	1.36404	-1.00383	1.38129
Les.5554.1.S1_at	0	0.0490746	-1.51893	1.07534	-1.74331
Les.1248.2.A1_at	GDP-mannose pyrophosphorylase	0.00958866	-1.53307	-1.34075	-1.96206
Les.100.1.A1_at	extensin-like protein Dif10	0.0132034	-1.32375	-1.25941	-1.30652
Les.5689.1.A1_at	0	0.00708731	-1.6875	-1.37041	-1.97706
Les.5689.1.S1_at	0	0.0275219	-1.39755	-1.02182	-1.62406
Les.3537.1.A1_at	ETAG-A3	0.0301233	-1.68759	-1.80633	-2.14561
Les.4866.1.A1_at	0	0.00596688	-1.18452	-1.18289	-1.3453
Les.4862.1.S1_at	0	0.0109161	-1.37391	-1.42848	-1.7783
Les.5461.1.S1_at	0	0.0124413	1.36544	1.0784	1.50099
Les.3564.1.A1_a_at	extensin (class I)	0.000652299	-2.4619	-1.62818	-3.22824
Les.3564.1.A1_at	extensin (class I)	0.000305868	-2.35799	-1.57353	-3.32257
Les.4528.1.A1_at	polyphenol oxidase A	0.0188438	-1.1422	1.14327	1.38363
Les.3728.1.A1_at	ga2 protein	0.0413526	-1.09762	1.00087	-1.18735
Les.3567.1.A1_at	expansin	0.013846	1.28037	1.03141	-1.0667
Les.3585.1.S1_at	protein kinase	0.0401306	1.16076	-1.136	1.01872
Les.3732.1.S1_at	endo-beta-1,4-D-glucanase	0.0414867	-2.58291	1.23909	-3.16243
Les.4058.1.S1_at	0	0.006866	-2.00508	-1.10021	-1.97096
Les.4053.1.S1_at	0	0.0184244	1.26593	1.07221	1.19294
Les.4044.1.S1_at	0	0.0299618	2.19833	-1.18533	2.52441
Les.3703.1.A1_at	IAA9 protein	0.0203968	-1.74275	-1.36824	-1.89589
Les.3703.1.S1_at	IAA9 protein	0.0174081	-1.42938	-1.07728	-1.70855
Les.256.1.S1_s_at	IAA6 protein	0.0326506	1.81851	-1.1887	1.62177
Les.3549.1.S1_at	ethylene-responsive catalase	0.03108	-1.1086	-1.16212	-1.25582
Les.4065.1.A1_at	0	0.0131739	-1.10024	1.13157	-1.1249
Les.4046.1.A1_at	0	0.0308808	-1.4887	-1.2293	-1.40716
Les.4050.1.A1_at	0	0.00837389	-1.37386	-1.05306	-1.22484
Les.3701.1.S1_at	IAA11 protein	0.0128653	-4.09098	-1.66978	-4.30588
Les.4031.1.S1_at	0	0.0435748	-1.12152	1.05506	1.04793
Les.3550.1.S1_at	ethylene-responsive heat shock protein cognate 70	0.0029596	3.90215	-1.77193	2.36077
Les.5914.1.A1_at	IDS4-like protein	0.00220621	1.28985	1.00218	1.22768
Les.5914.1.S1_at	IDS4-like protein	0.00935571	1.94064	-1.27325	1.85509
Les.3680.1.A1_at	receptor-like protein kinase	0.0060372	-1.74116	-1.51839	-1.53786
Les.3830.1.S1_at	0	0.047018	-1.21959	-1.14397	-1.23891
Les.3035.1.A1_at	Cathepsin D inhibitor protein	0.00421406	-1.64912	1.77031	1.70134
Les.3021.1.S1_at	0	0.00619598	-3.02222	3.04303	2.98308
Les.2517.1.A1_at	0	0.00276757	-1.51045	-1.15508	-1.5239
Les.3418.1.S1_at	0	0.00143443	1.5846	1.44936	1.84902
Les.2674.1.S1_at	0	0.00993556	-1.18172	1.05903	-1.21442
Les.3194.1.S1_at	0	0.0108157	2.47276	-1.26399	2.49437
Les.2725.1.A1_at	0	0.0123451	1.4896	-1.05766	1.42794
Les.3119.1.A1_at	0	0.0173149	-1.36972	-1.44111	-2.08491
Les.2856.1.S1_at	0	0.00747951	-1.11226	-1.09115	-1.43385
Les.2940.1.S1_at	0	0.0192106	-1.18715	1.07832	-1.3113
Les.3306.1.S1_at	0	0.00473294	-1.64255	1.16198	-1.91647
LesAffx.10175.1.S1_at	0	0.0377097	1.525	1.1469	1.65101
Les.4397.1.S1_at	0	0.0174786	1.69237	1.23466	2.3233
Les.1929.1.A1_at	0	0.0174677	-1.52829	-1.0277	-1.69435
Les.417.1.S1_at	0	0.0166811	-1.08047	1.01072	-1.57934
Les.1951.1.A1_at	0	0.0170216	1.78116	1.58981	1.4082
Les.2460.1.S1_at	0	0.0241397	-7.0681	1.27753	-5.49246
Les.3407.1.A1_at	0	0.000450487	1.34724	-1.15124	1.37048
Les.3396.1.A1_at	0	0.0134719	2.22768	1.23598	3.48999
Les.3327.1.A1_at	0	0.00692522	1.50838	1.06503	1.53907
Les.4504.1.A1_at	0	0.0286999	-1.67328	-1.40115	-2.36406
Les.1891.1.A1_at	0	0.0037416	2.09273	1.18881	2.11237
Les.4493.1.S1_at	ADP/ATP translocator	0.0353192	-1.18873	-1.24728	-1.65444
Les.497.1.S1_at	0	0.0177013	1.18943	1.13433	1.53281
Les.3044.1.S1_at	0	0.037447	1.20339	1.09409	1.2816
LesAffx.25313.1.S1_at	0	0.0322412	2.24534	1.41003	2.29674
Les.435.1.S1_at	0	0.000622683	8.78671	4.26396	7.80267
Les.4379.2.S1_a_at	0	0.00604681	-1.67443	-1.01391	-2.08258
Les.4379.2.S1_at	0	0.00267292	-2.40088	-1.00536	-3.18388
Les.3291.1.S1_at	0	0.0364665	-1.09382	1.05517	-1.07603
Les.827.1.S1_at	0	0.0169694	-3.0265	1.16097	-5.95259
LesAffx.13721.1.S1_at	0	0.0110412	1.35216	-1.07421	1.31228
Les.4284.1.S1_at	Auxin response factor 2	0.0267751	-1.04497	1.15257	-1.24595
Les.2631.1.A1_at	0	0.0365063	-1.18173	-1.05418	-1.23231
LesAffx.18587.1.S1_at	0	0.000499275	5.0117	2.60501	6.94925
LesAffx.44609.1.S1_at	0	0.0344157	1.89628	1.17683	1.26577
Les.1392.1.A1_at	0	0.00345275	1.45308	-1.07112	1.34223
Les.3263.1.A1_a_at	0	0.0012822	-1.87066	-1.01649	-2.35708
Les.3263.1.A1_at	0	0.0113119	-1.87991	-1.25529	-2.12708
Les.4292.1.A1_at	0	0.00858927	-1.03183	-1.22084	1.05526
Les.3319.1.S1_at	0	0.0238315	3.50665	-1.26166	3.4309
Les.4514.1.S1_at	Cystathionine gamma synthase	0.00667765	-1.0624	-1.17538	1.20584
Les.1616.1.S1_at	0	0.0494572	1.10693	-1.14849	1.11039
Les.669.1.A1_at	0	0.0109446	-1.05425	-1.02786	-1.12775
Les.3257.1.S1_at	0	0.0491185	1.10281	-1.11086	1.24139
Les.2559.1.A1_at	0	0.0124137	1.24334	-1.07366	1.2528
Les.3222.1.A1_at	0	0.0408227	-1.43834	-1.25082	-1.74228
Les.325.3.A1_a_at	0	0.011168	-1.59189	-1.49647	-2.17755
Les.325.1.A1_at	0	0.00711937	-1.66852	-1.35797	-2.02023
Les.3292.1.A1_at	0	4.55993e-05	-1.91388	1.00188	-1.46571
Les.1923.1.S1_at	0	0.0438838	-1.85147	-2.13321	-3.40376
Les.4312.1.A1_at	0	0.00727539	-1.39887	-1.4239	-1.48968
Les.3237.1.S1_at	0	0.010935	-1.83064	-1.27424	-2.45557
Les.1732.1.S1_at	0	0.0357745	2.11465	1.4631	2.6881
Les.1827.1.A1_at	0	0.0364146	1.37789	-1.07057	1.25293
Les.2509.1.A1_at	0	0.0106433	1.08304	-1.30812	1.12273
LesAffx.22812.2.S1_at	0	0.0120649	6.94574	-1.12553	12.668
Les.2765.3.S1_a_at	0	0.00027639	1.88187	1.10148	1.99851
Les.2765.3.S1_at	0	0.000171282	2.4002	1.27839	2.41001
Les.2765.1.A1_at	0	0.00126833	1.93416	-1.01553	1.84986
Les.3176.1.A1_at	0	0.0237528	1.26565	-1.16234	1.09784
Les.2573.1.A1_at	0	0.0133428	-1.52577	-1.36394	-1.92581
Les.4397.2.A1_at	0	0.0049888	1.53833	1.212	2.02065
Les.4300.1.A1_at	0	0.00959086	-1.86614	-1.03958	-1.89155
Les.1394.1.A1_at	0	0.000740344	-2.44438	1.68917	-1.42779
Les.2135.1.A1_at	0	0.0272853	-1.68141	-1.14176	-1.88394
Les.2891.1.S1_at	0	0.00832401	1.22388	-1.24027	1.21216
Les.2431.1.A1_at	0	0.00152665	-1.47184	-1.2932	-1.90649
Les.2298.2.A1_a_at	0	0.0462894	-2.23929	-1.33651	-2.50592
Les.4519.1.A1_at	0	0.0174091	1.28625	1.03722	1.22756
Les.1181.1.A1_at	0	0.00373952	1.36475	-1.15273	1.12654
Les.3344.1.A1_at	0	0.00330154	1.49011	1.03128	1.61363
Les.3409.1.A1_at	0	0.0341567	-1.71838	-1.05647	-2.17782
Les.344.1.A1_at	0	0.00321891	-1.74554	-1.29442	-2.11519
Les.1143.1.A1_at	0	0.0332627	-1.56077	-1.16707	-1.60429
Les.2876.1.A1_at	0	0.0105532	1.53464	1.10814	1.61244
Les.1699.1.A1_at	0	0.000533824	1.08164	1.74446	2.52253
Les.2529.1.A1_at	0	0.00188721	5.78974	2.88736	6.59311
Les.602.1.A1_at	0	0.00500338	1.31882	-1.24148	1.11225
Les.569.1.A1_at	0	0.00259292	1.51905	1.10119	1.64664
Les.4496.1.S1_at	TSI-1 protein	0.0205174	3.42368	1.97838	4.10725
Les.3429.2.S1_at	0	0.00347692	1.26296	1.12322	1.37639
LesAffx.4779.1.S1_at	0	0.0391696	2.15369	1.78743	2.33093
Les.3318.2.S1_at	0	0.00981493	-1.97204	-1.08266	-2.55627
Les.3396.2.S1_at	0	0.0327808	2.32156	1.42654	3.8736
LesAffx.1959.1.S1_at	0	0.0134984	1.74566	1.40978	2.21838
Les.2427.2.S1_at	0	0.00813112	-1.41362	-1.07953	-1.62533
Les.4336.1.S1_at	0	0.0115381	-1.51309	-1.2441	-2.18559
LesAffx.1195.1.S1_at	0	0.000655794	-1.79661	1.03619	-2.25007
Les.3293.1.S1_at	0	0.00926101	-1.3092	-1.09677	-1.5009
Les.2338.1.S1_at	0	0.0170606	1.2732	-1.02141	1.21025
Les.3293.2.S1_at	0	0.000271906	-1.77436	-1.22931	-2.27511
Les.507.1.S1_at	0	0.0225715	-2.07496	1.37294	-1.71037
LesAffx.68049.1.S1_at	0	0.00487454	-1.73063	1.1872	-1.64817
Les.1887.1.S1_at	0	0.0371998	-1.37492	1.08071	-1.48723
LesAffx.63731.1.S1_at	0	0.00706034	1.2146	-1.27231	1.21574
Les.424.1.S1_at	0	0.00125527	-1.2811	-1.20821	-1.89054
LesAffx.30683.1.S1_at	0	0.0211678	3.81583	-1.46142	4.82114
Les.1796.2.S1_at	0	0.0235546	-1.57228	-1.52537	-1.87304
Les.1485.1.S1_at	0	0.00628333	-1.66622	1.25108	-1.99604
Les.3995.1.S1_at	methionine rich arabinogalactan	0.0146197	-1.61612	-1.32559	-2.38755
Les.644.1.S1_at	0	0.00668504	-1.75888	1.0605	-2.09692
LesAffx.65520.1.S1_at	0	0.00475453	1.45702	1.17936	1.51519
Les.4505.1.S1_at	0	0.000885788	-1.55943	-1.10666	-1.84638
Les.314.1.A1_at	0	0.00102519	-2.47842	-1.40815	-2.82311
LesAffx.65389.1.S1_at	0	0.0185705	-1.77088	-1.02682	-1.81816
Les.5883.1.S1_at	0	0.0350335	-1.59713	-1.13903	-1.90154
Les.2173.1.A1_at	0	0.00158593	-6.68175	11.5812	6.54155
Les.626.2.S1_at	0	0.0365578	-1.92485	-1.47698	-2.25355
LesAffx.58351.1.S1_at	0	0.0204537	-1.99645	1.21012	-1.50986
LesAffx.3499.1.S1_at	0	0.000876263	-1.25045	-1.36363	-2.01252
Les.5885.1.A1_at	0	0.0148133	1.40217	1.12336	1.39126
LesAffx.63705.1.S1_at	0	0.00334936	1.43692	-1.11653	1.00633
Les.2971.2.A1_at	0	0.0440633	-1.08653	2.31775	2.67381
Les.4517.1.A1_at	0	0.0150984	-1.77901	-1.51677	-2.24703
Les.3392.1.A1_at	0	0.0427073	1.45072	-1.12028	1.18252
Les.3429.3.S1_at	Histone H3 variant H3.3	0.00524119	1.01538	-1.10535	1.09483
Les.2747.1.S1_at	0	0.0194016	2.49497	2.25162	4.53138
Les.3148.1.S1_at	0	0.0443061	-1.11813	1.14562	-1.27466
Les.4021.1.A1_at	0	0.0242515	-2.31138	-1.27661	-3.94681
Les.2822.1.A1_at	0	0.0162462	1.29538	1.00311	1.40267
Les.3213.1.S1_at	0	0.03189	-2.03074	-1.1585	-2.46307
Les.3154.1.A1_at	Pathogenesis-related protein P2	0.0281924	-1.6084	1.03539	-1.7948
LesAffx.22246.1.S1_at	0	0.00417208	-1.51847	1.06609	-1.72649
LesAffx.64239.1.S1_at	0	0.00522951	-1.0851	-1.33271	-1.51102
LesAffx.38424.1.S1_at	0	0.0236465	-1.3738	-1.08722	-1.41187
Les.241.1.A1_at	0	0.00296482	-1.83815	-1.32272	-1.9574
Les.4505.2.A1_at	0	0.0147944	-1.36628	-1.14751	-1.39614
Les.2660.1.S1_at	0	0.00899661	1.05619	-1.32543	1.01168
Les.1924.1.S1_at	0	0.0104841	1.35315	-1.01535	1.39358
Les.1785.1.A1_at	0	0.00662446	-1.61848	-1.37141	-2.42881
Les.2483.1.A1_at	0	0.0133311	1.33484	1.24754	1.46528
Les.2565.1.S1_at	0	0.0482912	1.48159	1.14734	1.43399
Les.3262.1.A1_at	0	0.0295595	1.38173	1.068	1.48388
Les.356.1.S1_at	0	0.0322069	-1.41711	-1.00425	-1.855
Les.2523.1.A1_at	0	0.00513399	2.25443	1.1522	2.58629
Les.1955.1.A1_at	0	0.012448	1.70256	-1.34573	1.69897
Les.796.1.A1_at	carbonic anhydrase	0.0482166	-2.03311	5.99599	8.2137
Les.1779.1.S1_at	0	0.00943856	1.06573	-1.18417	1.24052
Les.2130.1.A1_at	0	0.00780347	-1.51367	-1.32962	-1.91433
Les.1748.1.A1_at	0	0.0497975	-1.86158	-1.00191	-2.21934
Les.2729.1.A1_at	0	0.017419	1.21816	-1.21196	1.18213
Les.2313.1.A1_at	auxin response factor 3	0.0251531	1.40158	-1.11238	1.41098
Les.1421.1.A1_at	0	0.000213622	1.46856	-1.1217	1.54781
Les.2518.1.A1_at	0	0.0236072	2.01357	1.02198	1.70417
Les.2123.1.A1_at	0	0.00435726	1.8679	1.03327	1.83538
Les.2294.2.A1_at	0	0.00580811	2.76371	1.42655	2.46869
Les.2467.1.S1_at	0	0.00217009	2.67625	1.356	2.68304
Les.4501.1.S1_at	0	0.00686641	3.36633	1.28013	4.33126
LesAffx.16164.1.S1_at	0	0.000761065	10.3555	1.70144	10.8858
Les.4499.1.S1_at	0	0.0211852	1.48858	-1.01232	1.36118
Les.4386.1.S1_at	0	0.00983834	1.52236	-1.10724	1.52604
Les.275.1.S1_at	formate dehydrogenase	0.00595458	1.52572	2.17333	2.63788
LesAffx.64518.1.S1_at	LeOPT1 protein	0.0409657	-1.82414	1.0151	-1.75786
Les.4284.2.S1_at	0	0.0210184	-1.12781	1.12699	-1.44493
Les.4517.2.S1_at	0	0.00189334	-1.95729	-1.08674	-2.54421
LesAffx.9910.1.S1_at	0	0.0330887	1.51376	3.69521	4.49177
LesAffx.14776.1.S1_at	0	0.0309051	-2.36693	-1.17753	-4.8055
LesAffx.5043.1.S1_at	0	0.0195457	1.11835	1.57359	1.45082
LesAffx.892.1.S1_at	0	0.00629717	-1.29511	-1.00269	-1.30706
Les.241.2.S1_at	0	0.0120833	-1.8713	-1.07423	-2.17159
LesAffx.35149.1.S1_at	0	0.0269216	-1.103	-1.0849	-1.27269
LesAffx.22863.1.S1_at	0	0.0178817	-1.1124	1.27348	1.0206
Les.1032.2.S1_at	0	0.0422536	-1.77542	-1.1867	-1.97024
Les.3119.2.S1_at	0	0.011523	-1.81502	-1.48222	-3.74698
LesAffx.10955.1.S1_at	0	0.00797483	2.014	2.2778	3.99134
LesAffx.71247.1.S1_at	0	0.00707645	-1.99751	-1.39057	-3.2376
Les.314.2.S1_at	0	0.00101633	-2.92715	-1.52471	-3.39557
LesAffx.14867.1.S1_at	0	0.0119413	-1.26716	-1.0933	-1.49156
LesAffx.53546.1.S1_at	0	0.0331969	-1.04397	1.09505	-1.03301
Les.3306.2.S1_at	0	0.00251417	1.54107	1.36115	1.69976
LesAffx.70067.1.S1_at	0	0.00327103	-1.75896	-1.05307	-2.04736
LesAffx.43341.1.S1_at	0	0.00140357	7.9356	3.28568	12.091
Les.3292.2.S1_at	0	0.000399876	-3.29728	-1.08926	-2.90321
LesAffx.16949.1.S1_at	0	0.0347903	1.19147	-1.08436	1.16402
Les.2988.3.S1_at	Sucrose transporter	0.0354633	1.28162	-1.0346	1.05189
LesAffx.30683.2.S1_at	0	0.0150924	4.35765	-1.32345	5.71203
LesAffx.38438.1.S1_at	0	0.00675721	-1.72612	1.09143	-1.76627
Les.3266.2.S1_at	0	0.0141664	-1.42345	4.45097	4.97086
Les.3281.1.S1_at	0	0.0255993	-1.19453	8.72278	1.39834
Les.2512.2.S1_at	0	0.00619459	-1.79477	1.10705	-2.1117
LesAffx.178.1.S1_at	0	0.030404	-1.52859	-1.00924	-1.97916
Les.3154.2.S1_at	Pathogenesis-related protein P2	0.0198221	-1.9043	1.01492	-2.15252
Les.3263.3.S1_at	0	0.00177122	-1.90323	1.02587	-2.35994
Les.3409.2.S1_at	0	0.0238962	-2.21875	1.03982	-2.92612
LesAffx.71228.1.S1_at	0	0.0142204	-2.07333	-1.03603	-2.66924
LesAffx.69499.1.S1_at	0	0.00177318	-1.98036	-1.12241	-2.35486
Les.2940.2.S1_at	0	0.0405708	-1.69797	-1.20576	-2.29648
LesAffx.16769.1.S1_at	0	3.30778e-05	5.65266	2.38436	9.7289
LesAffx.16925.1.S1_at	0	0.00176385	2.01802	1.91753	3.96108
LesAffx.71107.1.S1_at	0	0.000486806	2.63861	1.08669	2.26136
Les.4514.2.S1_at	Cystathionine gamma synthase	0.00342725	1.24941	1.09624	1.49697
Les.4300.2.S1_at	0	6.93657e-05	-2.33949	1.18552	-2.61352
Les.3031.2.S1_at	0	0.00138396	-1.64692	-1.30591	-1.88793
Les.3344.2.S1_at	0	0.0231325	1.48235	1.03707	1.48793
Les.3290.1.S1_at	0	0.00657499	-1.67154	-1.83901	-2.9212
Les.1047.1.S1_at	0	0.0166673	-1.32943	-1.19284	-1.49188
Les.3146.2.S1_at	0	0.0406373	-1.9866	-1.31642	-2.18376
Les.2681.2.S1_at	0	0.0142549	-1.30312	1.02764	-1.53501
LesAffx.21101.1.S1_at	0	0.00623348	-2.17676	1.09229	-2.06691
Les.1809.1.S1_at	0	0.00181153	-1.91888	-1.0849	-2.62588
Les.986.1.S1_at	0	0.0237711	-1.4718	-1.45997	-2.03813
Les.3266.3.S1_at	0	0.0098428	-1.22228	3.83227	4.48076
Les.2765.2.S1_at	0	0.000411678	2.18562	1.23822	2.27739
LesAffx.69583.1.S1_at	0	0.00270256	-1.59919	-1.03664	-1.78051
Les.4225.2.S1_at	0	0.017903	-1.49032	-1.08463	-1.64054
Les.2696.1.S1_at	0	0.0155999	-2.74918	1.14154	-2.8079
LesAffx.69754.1.S1_at	0	0.0203752	-1.20053	-1.05437	-1.25324
Les.3007.1.S1_at	0	0.0105711	-2.49176	-1.19368	-3.28058
Les.2689.2.S1_at	0	0.0232795	-1.66699	-1.11326	-1.80759
LesAffx.69961.1.S1_at	0	0.0318244	1.27277	-1.01549	1.28261
LesAffx.44987.1.S1_at	0	0.0485648	-1.49979	-1.39376	-1.88943
LesAffx.344.3.S1_at	0	0.0118425	4.52361	1.81196	6.19141
LesAffx.12741.1.S1_at	0	0.0153455	1.58668	1.08029	1.45727
Les.2946.2.S1_at	0	0.0102005	-2.07864	3.90614	3.31656
Les.4292.2.S1_at	0	0.0222478	1.26636	1.01728	1.23911
LesAffx.66753.1.S1_at	0	0.00080516	1.49204	1.14584	1.49217
LesAffx.32653.1.S1_at	0	0.00910751	3.02191	1.30051	3.16107
Les.2947.1.S1_at	0	0.0243535	-1.42644	-1.21564	-1.79807
Les.2517.2.S1_at	0	0.00490456	-1.70603	-1.0799	-1.80486
Les.1079.1.S1_at	0	0.014755	-4.00189	-1.23778	-5.36283
Les.3068.1.S1_at	0	0.0367317	-1.35375	-1.17229	-1.58488
LesAffx.46815.1.S1_at	0	0.00764167	-3.0938	1.15582	-4.12528
LesAffx.35587.1.S1_at	0	0.0299861	4.34065	-1.35874	5.88273
LesAffx.68502.1.S1_at	0	0.0107341	-1.29284	1.04337	-1.58724
Les.2658.1.S1_at	0	0.0151025	1.29028	-1.02706	1.17319
Les.3407.2.S1_at	0	0.00222809	1.54806	-1.03893	1.54481
Les.1323.1.S1_at	0	0.00807088	-1.86986	1.00587	-2.13295
LesAffx.67661.1.S1_at	0	0.00160573	1.624	1.03835	1.55309
Les.2169.1.S1_at	0	0.0418795	-2.04144	-1.06221	-2.42765
Les.2437.1.S1_at	0	0.0313281	-1.33808	-1.04773	-1.45602
Les.2179.1.S1_at	0	0.00335819	1.30444	-1.05724	1.14962
Les.2074.2.S1_at	0	0.0305072	-1.57784	-1.1473	-1.63466
LesAffx.34223.1.S1_at	0	0.00908392	-2.06423	-1.47691	-2.29025
LesAffx.1007.1.S1_at	0	0.0021861	-1.22306	1.04712	-1.2112
LesAffx.64252.1.S1_at	0	0.00336084	-1.5611	-1.16614	-1.7634
Les.2198.1.S1_at	0	0.000210652	1.65935	-1.02683	1.49558
Les.896.2.S1_at	0	0.0278234	1.01595	-1.1653	1.07142
LesAffx.68225.1.S1_at	0	0.0158133	-1.44601	-1.01208	-1.54987
LesAffx.62349.1.S1_at	0	0.00332072	3.04529	2.68852	8.81249
Les.2182.2.S1_at	0	0.0115669	-1.24795	1.23257	-1.20911
Les.3330.1.S1_at	0	0.0413849	-2.42458	-1.09246	-3.90509
LesAffx.18067.1.S1_at	0	0.000385587	4.38769	1.11688	3.28072
LesAffx.18025.1.S1_at	0	0.0442275	-1.20006	1.695	1.71793
LesAffx.30033.1.S1_at	0	0.000413237	-1.86169	-1.17244	-2.13587
LesAffx.69673.1.S1_at	0	0.0103441	-1.43191	-1.00657	-1.24143
Les.2529.2.S1_at	0	0.00023015	5.76876	3.11599	7.14663
LesAffx.67818.1.S1_at	0	0.0176682	1.46951	-1.1115	1.31861
Les.3119.3.S1_at	0	0.00995171	-1.80311	-1.50093	-3.6041
LesAffx.70088.1.S1_at	0	0.0428228	-1.34748	-1.27328	-1.79122
LesAffx.20429.1.S1_at	0	0.0213562	1.41785	1.09954	1.32645
Les.2825.1.S1_at	0	0.0143996	1.34879	-1.05556	1.37831
Les.4229.1.S1_at	0	0.00318801	-1.08256	1.09198	-1.22397
LesAffx.71558.1.S1_at	0	0.00149019	1.5203	1.0203	1.58165
Les.3195.1.S1_at	glucan water dikinase	0.00352174	-1.32509	-1.0866	-1.67639
Les.3012.1.S1_at	0	0.000748681	-1.8085	-1.12654	-1.91032
Les.3374.1.S1_at	0	0.00915759	-1.68483	-1.14868	-2.26211
LesAffx.68970.1.S1_at	0	0.00113663	-1.41102	-1.00562	-1.52602
Les.3318.3.S1_at	0	0.0456951	-1.45515	1.05984	-1.79336
Les.3210.1.S1_at	0	0.000781004	-1.35499	5.942	11.7931
Les.2689.3.S1_at	0	0.0241693	-1.50727	-1.14782	-1.70047
Les.2910.1.S1_at	0	0.0124017	1.36644	1.06828	1.31794
LesAffx.12573.1.S1_at	0	0.00437781	1.78462	-1.00277	1.8394
LesAffx.60720.1.S1_at	0	0.0282036	1.54761	1.03202	1.49377
Les.2934.2.S1_at	0	0.0269427	-2.10443	1.69083	-1.84874
LesAffx.67653.1.S1_at	0	0.00287932	-1.7477	-1.08959	-1.85906
Les.4436.2.S1_at	Fruit-specific protein /// Phospholipase PLDa1	0.0393669	-1.08752	-1.01404	-1.14072
LesAffx.1074.1.S1_at	0	0.0473576	-1.70758	-1.04684	-1.8224
Les.3374.2.S1_at	0	0.00110652	-2.12634	-1.31251	-2.95162
LesAffx.56329.1.S1_at	0	0.0131	-1.54836	-1.07671	-1.82976
Les.2427.3.S1_a_at	0	0.0211357	-1.94092	-1.16803	-2.23764
Les.2427.3.S1_at	0	0.00893607	-1.31987	-1.07827	-1.52217
LesAffx.48598.1.S1_at	0	0.0122784	-1.52096	-1.08417	-1.59657
Les.2516.1.S1_at	DNA cytosine 5-methyltransferase-like	0.0134432	1.04382	-1.14296	1.08396
Les.3180.1.S1_at	0	0.0362597	-1.52786	-1.16133	-2.21197
Les.3173.2.S1_at	0	0.0478518	-1.64857	1.08045	-1.40869
LesAffx.63333.1.S1_at	0	0.00205636	-1.50294	1.18146	-1.53356
Les.3052.1.S1_at	0	0.0052203	-2.14085	1.20705	-2.45322
Les.2780.1.S1_at	0	0.00559707	-1.3286	-1.14746	-1.61323
Les.3397.1.S1_at	0	0.00801148	-1.97235	21.2537	2.69349
Les.2030.1.S1_at	0	0.000888904	2.11582	1.38484	2.24746
Les.3292.3.S1_at	0	0.00115209	-2.80267	-1.06865	-2.04878
LesAffx.68047.1.S1_at	0	0.0300178	2.98398	1.77567	3.01309
Les.5885.3.S1_at	0	0.0411632	1.44651	1.13415	1.37678
LesAffx.71598.1.S1_at	0	0.0380374	1.64966	1.27722	2.86552
Les.2810.2.S1_at	0	0.0203294	-1.57491	-1.08602	-2.09752
LesAffx.60384.1.S1_at	0	0.0318754	1.21572	1.01274	1.32161
LesAffx.62202.1.S1_at	0	0.0213266	-1.2933	1.08579	-1.35336
LesAffx.62070.1.S1_at	0	0.0348008	-2.78594	1.51053	-3.53732
LesAffx.25337.1.S1_at	0	0.00315211	1.70293	1.35522	1.75276
LesAffx.49321.1.S1_at	0	0.0338144	-3.68505	1.19848	-2.92879
Les.2942.1.S1_at	0	0.00326566	-1.80404	-1.03375	-2.32946
Les.3176.2.S1_at	0	0.00911251	1.34592	-1.12478	1.20498
LesAffx.10983.1.S1_at	0	0.0142697	-1.19339	-1.10223	-1.3477
LesAffx.65336.1.S1_at	0	0.001767	-1.25666	-1.05601	-1.63535
LesAffx.70810.1.S1_at	0	0.0344551	-1.21191	1.25949	-1.34087
LesAffx.67716.1.S1_at	0	0.00148999	-1.80253	-1.00697	-2.28776
LesAffx.57299.1.S1_at	0	0.012762	-1.18179	1.02394	-1.27795
Les.2941.1.S1_at	0	0.0257454	1.42156	-1.06537	1.3296
Les.230.1.S1_at	0	0.0203001	1.78174	1.56121	2.70613
LesAffx.55806.1.S1_at	0	0.0026923	1.09712	-1.09467	1.11846
Les.424.2.S1_at	0	0.00599464	-1.34846	-1.25422	-2.35034
Les.3237.2.S1_at	0	0.00321649	-2.05256	-1.3655	-2.92331
LesAffx.1276.1.S1_at	0	0.000790304	-2.45008	1.29396	-3.22765
LesAffx.31904.2.S1_at	0	0.0234434	-1.8914	1.08773	-1.95954
LesAffx.49534.1.S1_at	0	0.0213992	-2.0438	-1.94091	-4.08586
Les.469.1.S1_at	0	0.00563295	-2.26972	-1.25403	-2.58131
LesAffx.61048.1.S1_at	0	0.0242972	1.32015	1.175	1.20493
LesAffx.7177.1.S1_at	0	0.021062	1.41668	1.02929	1.36643
Les.474.2.S1_at	0	0.0329495	-1.33274	-1.06569	-1.74534
LesAffx.69325.1.S1_at	0	0.0269179	-1.39651	-1.17702	-1.93268
LesAffx.70414.1.S1_at	0	0.0139096	1.26372	1.10321	1.29423
LesAffx.43670.1.S1_at	0	0.000667464	-1.5395	-1.21378	-2.12627
LesAffx.1695.1.S1_at	0	0.00374604	2.51146	1.00381	1.92219
LesAffx.9764.1.S1_at	0	0.0190863	-1.78119	1.15268	-1.56346
LesAffx.69396.1.S1_at	0	0.0212966	-1.9673	1.00762	-2.12504
LesAffx.53904.1.S1_at	0	0.0440343	1.78764	1.1593	1.75175
LesAffx.31839.1.A1_at	0	0.0237655	-1.24161	1.16857	-1.17004
LesAffx.56618.1.S1_at	0	0.0404447	-1.45459	-1.16635	-1.67692
LesAffx.65386.1.S1_at	0	0.0374125	1.58054	1.10539	1.58184
Les.280.1.S1_at	0	0.0231378	1.38022	-1.05786	1.41235
LesAffx.23397.1.S1_at	0	0.0144648	-1.39937	-1.21532	-1.36067
LesAffx.1861.2.S1_at	0	0.000660802	5.01101	1.30383	5.78437
Les.4437.1.S1_at	0	0.0107525	-1.75603	-1.07332	-2.119
LesAffx.51300.1.S1_at	0	0.0384603	7.96196	1.55712	10.1371
LesAffx.59110.1.S1_at	0	0.000934705	1.35388	-1.13363	1.15719
Les.2865.2.S1_at	0	0.0459118	-1.17212	-1.10114	-1.27386
Les.3184.2.S1_at	0	0.0423398	-1.62057	-1.30107	-1.97749
Les.2677.1.S1_at	0	0.0114801	-1.58898	-1.22593	-1.86535
Les.3387.1.S1_at	0	0.0488403	-1.39714	-1.18712	-1.81086
Les.3148.2.S1_at	0	0.0243356	-1.20748	1.17461	-1.50133
Les.1672.1.S1_at	0	0.00201531	2.29088	1.62894	3.053
Les.2842.1.S1_at	0	0.00198993	2.0162	1.02004	1.44773
Les.1929.2.S1_at	0	0.00121917	-2.2139	-1.01939	-2.51212
Les.2518.3.S1_at	0	0.0486857	1.89708	1.1357	1.60547
Les.3418.2.S1_a_at	0	0.028104	1.42995	1.3201	1.68834
LesAffx.57572.1.S1_at	0	0.00948722	3.11311	2.35045	6.87456
LesAffx.47885.1.S1_at	0	0.0156546	1.36908	1.67974	2.43009
Les.2923.1.S1_at	0	0.0100379	-1.806	-1.00273	-1.7025
Les.1079.2.S1_at	0	0.0247333	-3.87895	-1.0395	-4.91988
LesAffx.71525.1.S1_at	0	0.0430058	-1.10412	-1.24365	-1.22248
LesAffx.13760.1.S1_at	0	0.0286957	1.14166	-1.14844	1.22301
LesAffx.52881.1.S1_at	0	0.0498812	1.02373	-1.24504	-1.2562
Les.4502.1.S1_at	0	0.00179731	1.61239	1.26758	1.76009
LesAffx.63176.1.S1_at	0	0.00642225	-1.39918	-1.11777	-1.70723
LesAffx.68259.1.S1_at	0	0.00472113	1.45458	1.01326	1.48329
Les.2677.2.S1_at	0	0.0386327	-1.10558	-1.0002	-1.24529
LesAffx.31240.1.S1_at	0	0.00238209	1.39811	1.27016	1.4535
LesAffx.18932.1.S1_at	0	0.000252305	-2.13914	-1.02605	-2.20698
LesAffx.54488.1.S1_at	monodehydroascorbate reductase	0.0139045	-1.21491	1.0467	-1.43999
Les.2415.1.S1_at	0	0.0421834	-2.6714	-1.5936	-4.14068
LesAffx.71372.1.S1_at	0	0.0354723	1.04218	-1.10493	1.11904
LesAffx.68153.1.S1_at	0	0.0398857	-1.34222	-1.13536	-1.5193
LesAffx.3629.1.S1_at	0	0.0110155	1.45629	1.21204	1.41188
LesAffx.67129.1.S1_at	0	0.00496391	-1.94191	-1.09356	-2.19056
LesAffx.70732.1.S1_at	0	0.0010785	5.35915	1.38768	6.60513
LesAffx.10314.1.S1_at	0	0.0042801	1.2114	1.08427	1.38045
Les.1217.1.S1_at	0	0.00475659	-1.77967	-1.13047	-2.05267
LesAffx.68040.1.S1_at	0	8.309e-05	-1.83144	-1.26917	-2.42618
LesAffx.68459.2.S1_at	0	0.0481386	2.07337	1.33326	2.39366
LesAffx.62705.1.S1_at	0	0.0187176	-1.47998	-1.02659	-1.52924
Les.3264.1.S1_at	0	0.000149808	-1.75529	-1.19727	-1.96996
Les.1929.3.S1_at	0	0.00340887	-1.90093	1.0147	-2.40554
Les.2763.1.S1_at	0	0.00674409	1.24138	-1.08401	1.0779
LesAffx.55233.1.S1_at	0	0.0349367	-1.73715	-1.12276	-2.1459
LesAffx.53591.1.S1_at	0	0.0105019	-1.0354	5.47241	6.28093
Les.1528.2.S1_at	0	0.015615	-1.73676	1.02295	-1.91571
LesAffx.30198.1.S1_at	0	0.0186283	-2.58661	-1.00521	-3.2051
LesAffx.22413.1.S1_at	0	0.0280949	-1.6544	-1.03628	-2.09132
LesAffx.5957.1.S1_at	0	0.0090067	-2.00736	1.13891	-2.29962
LesAffx.70525.1.S1_at	0	0.0447883	1.22568	1.1056	1.20101
LesAffx.66556.1.S1_at	0	0.00051657	2.4348	1.0861	2.44129
Les.4021.2.S1_at	0	0.0109338	-2.76389	-1.19297	-4.70936
LesAffx.54582.1.S1_at	0	0.0424366	1.08106	-1.22537	-1.0129
Les.2876.3.S1_at	0	0.00309809	1.66389	1.0974	1.71731
Les.4386.2.S1_at	0	0.00201977	1.31437	-1.20891	1.23675
Les.3065.1.S1_at	0	0.00282475	-2.0531	-1.31737	-2.71959
Les.502.2.S1_at	0	0.0244782	1.44833	1.2208	1.60576
LesAffx.741.1.S1_at	0	0.00127172	1.02578	-1.24515	1.01438
LesAffx.63120.1.S1_at	0	0.0326394	-1.63991	-1.12097	-1.94319
LesAffx.70112.1.S1_at	0	0.0386719	-1.98018	-1.3187	-2.30723
Les.239.1.S1_at	0	0.000138508	-1.72325	-1.5843	-2.54862
Les.1249.1.S1_at	0	0.0320026	-1.76142	-1.81036	-2.71898
Les.3195.2.S1_at	glucan water dikinase	0.000154505	-1.58535	-1.19695	-2.01271
LesAffx.46815.2.S1_at	0	0.0124205	-2.88712	1.22904	-3.68496
LesAffx.837.1.S1_at	0	0.00181733	6.84222	3.0401	9.82669
LesAffx.55911.1.S1_at	0	0.00926823	-1.54687	-1.25109	-1.44983
Les.1699.2.S1_at	0	0.000407275	-1.00838	1.87548	2.59753
Les.3012.2.A1_at	0	0.00497483	-1.74259	-1.05126	-1.78784
Les.4490.1.S1_at	0	0.0230636	-2.14832	-1.29069	-3.10585
LesAffx.60984.1.S1_at	0	0.0183122	1.00046	-1.12393	-1.07537
LesAffx.21820.1.S1_at	0	0.0399747	1.63089	1.7918	2.73664
LesAffx.70016.1.S1_at	0	0.0118889	-2.86767	-1.13808	-4.50912
Les.275.2.S1_at	0	0.0418401	-2.10589	-1.44368	-2.40057
LesAffx.6388.1.S1_at	0	0.0179244	-2.00633	-1.59374	-2.92026
LesAffx.62617.1.S1_at	0	0.0362459	1.8299	1.05972	2.11667
LesAffx.47218.1.S1_at	0	0.0200719	-1.75156	1.1037	-1.75812
Les.3932.1.S1_at	0	0.00665901	-2.08341	1.04401	-3.60608
LesAffx.61848.1.S1_at	0	0.00739899	1.88103	1.01109	2.21659
LesAffx.28368.1.S1_at	0	0.0325167	-1.78273	1.06435	-1.78296
LesAffx.69997.1.S1_at	0	0.0369167	1.44194	1.92675	2.41775
LesAffx.56.3.S1_at	0	0.0423745	1.42844	-1.22147	1.48189
LesAffx.64990.1.S1_at	0	0.0211495	2.42887	1.90925	3.059
LesAffx.31773.1.S1_at	0	0.031167	-1.37437	-1.12911	-1.73956
LesAffx.1276.2.S1_at	0	0.000806359	-2.80742	1.28387	-3.09999
LesAffx.3490.1.S1_at	0	0.0278329	-1.14962	-1.19673	-1.22127
LesAffx.39207.1.S1_at	0	0.0383476	1.70866	1.13042	1.61263
LesAffx.16082.1.S1_at	0	0.0269778	1.46764	1.16121	1.57359
LesAffx.16247.1.S1_at	0	0.0351753	1.51051	-1.07516	1.40415
LesAffx.69088.1.S1_at	0	0.0319884	1.12277	1.77212	1.46594
LesAffx.69645.1.S1_at	0	0.0150616	-1.15286	-1.23887	-1.26712
Les.3342.1.S1_at	0	0.0137561	-1.31194	-1.25474	-1.57778
Les.2548.3.S1_at	0	0.0189058	-1.1832	-1.0116	-1.43498
LesAffx.65940.1.S1_at	0	0.0406928	-1.39536	-1.27878	-1.6409
Les.1764.1.S1_at	0	0.0133477	-1.67298	-1.28715	-1.7962
LesAffx.41477.1.S1_at	0	0.00520885	-1.06565	-1.22312	-1.45979
LesAffx.64535.1.S1_at	0	0.00782665	-1.59344	-1.2294	-1.56687
LesAffx.2072.1.S1_at	0	0.0415042	1.15291	1.25012	1.21289
LesAffx.10955.2.S1_at	0	0.00641804	1.79611	1.83187	3.70601
Les.3159.3.S1_at	0	0.0421282	-1.26032	-1.16394	-1.68304
Les.4312.3.S1_at	0	0.00347657	-1.47638	-1.52853	-1.96701
Les.1898.1.S1_at	0	0.0184161	1.40676	1.04097	1.22742
LesAffx.59507.1.S1_at	0	0.00458096	-1.83058	-1.20936	-2.27833
Les.283.2.S1_at	0	0.00886076	-1.36575	-1.17693	-1.19197
LesAffx.43625.1.S1_at	0	0.0262426	-1.21182	-1.3387	-1.34729
LesAffx.50387.1.S1_at	0	0.0212138	-1.68718	-1.1474	-2.00226
Les.3140.2.S1_at	0	0.00873329	2.61715	2.64059	5.1718
Les.1226.1.S1_at	0	0.00255182	1.73996	1.64777	1.97536
Les.4343.2.S1_at	0	0.0130359	-2.1442	1.16011	-2.69049
Les.3369.2.S1_at	0	0.027986	-2.85377	-2.31646	-4.15168
Les.804.1.S1_at	0	0.000765326	-1.22698	7.17471	21.0716
Les.2974.2.S1_at	0	0.0456041	-1.37226	-1.12765	-1.61974
LesAffx.5647.1.S1_at	0	0.0238068	1.43886	1.07873	1.47976
Les.3262.2.S1_at	0	0.0409888	1.50954	1.10856	1.569
Les.669.2.S1_at	0	0.0391531	-1.13781	1.10259	-1.16778
LesAffx.69808.1.S1_at	0	0.00346273	2.76102	2.60218	10.0544
LesAffx.69499.2.S1_at	0	0.0142263	-1.50245	1.03419	-1.72633
LesAffx.8187.2.S1_at	0	0.000915615	1.72261	-1.01878	1.61482
Les.4336.3.S1_at	0	0.00766342	-1.29559	-1.15086	-1.69407
Les.2942.2.S1_at	0	0.00282988	-1.43096	-1.0927	-1.78744
Les.1360.1.S1_at	0	0.0238788	2.155	1.05079	2.12656
LesAffx.38821.1.S1_at	0	0.00332106	2.83202	1.09822	3.5376
LesAffx.68776.1.S1_at	0	0.00929691	3.35346	1.10278	2.69104
Les.4517.3.S1_at	0	0.004106	-1.56116	-1.06732	-1.93806
LesAffx.55735.1.S1_at	0	0.0138702	-1.61547	1.07812	-1.90715
Les.2747.2.S1_at	0	0.0152546	2.3827	2.19335	4.53584
LesAffx.66166.1.S1_at	0	0.0252061	1.57948	1.04167	1.5187
Les.3210.2.A1_a_at	0	0.00182092	-1.40207	3.14379	8.27404
Les.3210.2.A1_at	0	0.00606922	-1.13617	6.93791	13.4516
Les.2495.1.S1_at	0	0.0194305	1.47296	1.03441	1.58692
LesAffx.56520.1.S1_at	0	0.0183795	1.36192	1.25861	1.44713
Les.4300.3.S1_at	0	0.000571263	-2.11724	1.22193	-2.19371
LesAffx.68307.1.S1_at	0	0.0103935	1.64591	1.21721	1.72326
LesAffx.19015.1.S1_at	0	0.00160829	1.58275	1.21319	1.55681
Les.2834.1.S1_at	0	0.0196236	1.00193	-1.16312	1.13971
LesAffx.25019.1.S1_at	0	0.00472239	-1.27103	-1.05239	-1.38673
LesAffx.68391.1.S1_at	0	0.0220318	1.14025	1.21435	1.71688
LesAffx.60171.1.S1_at	0	0.0395129	1.21829	-1.0901	1.10747
LesAffx.63523.1.S1_at	0	0.000427716	6.80296	-2.52306	6.78713
Les.2704.1.S1_at	0	0.0254668	-1.22443	-1.12305	-1.26717
Les.1997.1.S1_at	0	0.0290941	5.90506	2.29572	4.74386
LesAffx.61588.1.S1_at	telomere binding protein	0.0462638	1.39962	-1.16227	1.22642
LesAffx.68312.1.S1_at	0	0.0418394	1.16247	-1.22314	-1.0503
LesAffx.67670.1.S1_at	0	0.0151132	-1.58017	-1.19861	-2.13873
Les.3111.2.S1_at	0	0.00420645	1.05152	-1.27822	-1.09811
LesAffx.14341.1.S1_at	0	0.0285225	1.51782	1.08743	1.39321
LesAffx.51658.1.S1_at	0	0.00950541	-1.09534	-1.22803	-1.27986
LesAffx.59008.1.S1_at	0	0.0323936	-1.5632	-1.00374	-1.47385
LesAffx.61110.1.S1_at	0	0.0161224	-1.59474	1.36868	-1.59892
LesAffx.64022.1.S1_at	0	0.0233038	1.3708	-1.04635	1.14724
LesAffx.63523.2.S1_at	0	0.000353196	8.336	-2.01642	8.65295
LesAffx.58896.1.S1_at	0	0.0345993	1.31218	1.06597	1.29861
LesAffx.63867.1.S1_at	0	0.0324291	1.49884	1.15036	1.68969
LesAffx.71003.1.S1_at	0	0.0265144	-1.68043	-1.55987	-2.64216
LesAffx.69658.1.S1_at	0	0.00264785	1.62696	-1.01197	1.55139
LesAffx.59595.1.S1_at	0	0.0156105	-2.05232	-1.28922	-2.51678
LesAffx.64307.1.S1_at	0	0.00730712	-1.78043	-1.29529	-1.71745
Les.4268.1.S1_at	0	0.0148381	1.20238	1.46193	1.64144
LesAffx.68007.1.S1_at	0	0.00667471	1.37017	1.0263	1.28596
Les.2677.3.S1_at	0	0.0179095	-1.19411	-1.01384	-1.3407
Les.4429.1.S1_at	Ribulose-1,5-bisphosphate carboxylase, small subunit precursor	0.0211628	1.53063	1.11985	1.74908
LesAffx.68368.1.S1_at	0	0.0329032	1.41368	-1.13408	1.37746
Les.3299.1.S1_at	Arginase 2	0.000292592	-1.52133	4.24866	6.18673
LesAffx.69164.1.S1_at	0	0.0373657	1.33211	1.99616	4.84753
Les.3932.2.S1_at	0	0.008266	-2.03322	1.05287	-3.7105
Les.325.2.S1_at	0	0.00813347	-1.70609	-1.37707	-2.26679
Les.3180.2.S1_at	0	0.0371132	-1.561	-1.2793	-2.41622
Les.3176.3.S1_at	0	0.00656422	1.38294	-1.0691	1.25113
Les.3242.3.S1_at	0	0.0433763	-1.8789	-1.90466	-4.19681
Les.4229.2.S1_at	0	0.015917	-1.06753	-1.00037	-1.21604
LesAffx.53586.1.S1_at	0	0.00339138	-1.5189	-1.18699	-2.00215
LesAffx.68678.1.S1_at	0	0.00133899	-2.40316	-1.26384	-2.23989
LesAffx.64068.1.S1_at	0	0.0446821	-1.15024	1.21929	-1.4678
Les.1175.1.S1_at	0	0.0148225	3.65232	1.75476	3.64996
LesAffx.8928.1.S1_at	0	0.00590269	-1.55124	-1.14444	-1.95611
Les.211.3.S1_at	0	0.010576	-1.21459	-1.21706	-1.367
LesAffx.68146.1.S1_at	0	0.0455419	-1.91239	-1.0551	-1.76577
Les.3414.1.S1_at	0	0.0385447	-1.62199	1.08924	-1.6413
Les.1419.1.S1_at	0	0.0275859	1.42442	-1.06823	1.30968
LesAffx.55200.1.S1_at	0	0.00116502	-1.14475	1.11827	-1.2909
LesAffx.54440.1.S1_at	0	0.00579635	1.23717	-1.30123	1.26276
LesAffx.2638.1.S1_at	0	0.0460321	1.38398	1.09699	1.26889
LesAffx.59690.1.S1_at	0	0.0118523	3.31577	-1.0381	2.37216
LesAffx.69237.1.S1_at	0	0.0128593	1.43113	1.09566	1.71719
Les.2135.2.S1_at	0	0.0264223	-1.44987	-1.01584	-1.66135
Les.1997.2.S1_at	0	0.0337221	6.11887	2.18598	4.93769
Les.570.1.S1_at	0	0.00954918	-1.21112	-1.13458	-1.31717
LesAffx.57303.1.S1_at	0	0.0160225	2.86573	-1.01685	3.27144
LesAffx.57392.1.S1_at	0	0.0222317	-1.49551	-1.04147	-2.02881
Les.468.1.S1_at	0	0.00319342	1.3979	1.02561	1.25489
LesAffx.55870.1.S1_at	0	0.0396512	1.90666	1.37714	2.12016
Les.2942.3.S1_at	0	0.00298243	-1.41467	-1.08278	-1.76914
Les.3072.3.S1_at	0	0.0288277	-1.45898	-1.27666	-2.32508
Les.5852.3.S1_at	0	0.0201243	-1.03667	-1.0148	-1.22815
LesAffx.42701.1.S1_at	0	0.0154189	2.06932	1.3211	2.33642
LesAffx.62967.1.S1_at	0	0.000387104	2.35264	1.67754	3.03748
LesAffx.11941.1.S1_at	Phytophthora-inhibited protease 1	0.000395686	10.3533	3.15259	8.36075
Les.2729.2.S1_at	0	0.0375332	1.33089	1.00494	1.32446
Les.5883.2.S1_at	0	0.0385616	-1.50869	-1.17939	-1.80198
LesAffx.70176.1.S1_at	0	0.000954194	1.22375	-1.10294	-1.02105
LesAffx.68994.1.S1_at	0	0.0365998	-1.04664	1.55051	2.74669
LesAffx.41477.2.S1_at	0	0.0301557	-1.10342	-1.30855	-1.48139
Les.2477.1.S1_at	0	0.00503444	-1.37177	1.17128	-1.29649
LesAffx.56589.1.S1_at	0	0.00105972	5.56917	-1.14549	4.36283
Les.2941.2.S1_at	0	0.0340507	1.39044	-1.15978	1.32734
LesAffx.71494.1.S1_at	0	0.00287639	1.48617	1.14187	1.69162
LesAffx.8060.1.S1_at	0	0.0244914	1.57344	1.1282	1.57572
LesAffx.64357.1.S1_at	0	0.0183038	-3.23898	-1.59682	-3.64435
LesAffx.21603.1.S1_at	0	0.0117208	1.24207	1.19732	1.49355
LesAffx.70949.1.S1_at	0	0.024794	-1.42995	1.0675	-1.73309
Les.3290.3.S1_at	0	0.0038448	-1.47117	-1.69277	-2.72531
LesAffx.3490.2.S1_at	0	0.0162241	-1.4079	-1.44542	-1.3142
LesAffx.39043.1.S1_at	0	0.00104942	8.07961	1.19658	5.73265
LesAffx.53602.1.S1_at	0	0.0390664	-1.62396	1.13122	-1.75394
Les.3007.2.S1_a_at	0	0.0107417	-1.91591	-1.00147	-2.49924
Les.3007.2.S1_at	0	0.0111564	-2.1412	-1.14766	-2.96345
LesAffx.57222.1.S1_at	0	0.00718009	1.18447	-1.21007	1.0515
LesAffx.53235.1.S1_at	0	0.0131307	1.29882	-1.08416	1.28111
LesAffx.20929.1.S1_at	0	0.00597449	3.05223	-1.18181	1.69914
Les.3264.2.S1_at	0	0.00873515	-1.45912	1.00112	-1.60438
LesAffx.22290.1.S1_at	0	0.026503	-1.542	-1.27933	-1.56512
LesAffx.3802.2.S1_at	0	0.0458604	1.22727	1.10864	1.13571
LesAffx.5395.1.S1_at	0	0.0389199	-1.4662	-1.24414	-2.01535
LesAffx.61011.1.S1_at	0	0.00211183	1.31585	-1.04376	1.27467
LesAffx.39973.1.S1_at	0	0.00510762	-1.96077	1.20145	-1.91115
LesAffx.55863.1.S1_at	0	0.0265913	-1.48698	-1.25627	-1.56179
LesAffx.42553.1.S1_at	0	0.0082706	-1.19621	1.1663	-1.21947
LesAffx.70446.1.S1_at	0	0.0100016	1.70112	1.3447	1.69092
Les.1424.1.S1_at	0	0.0216133	-1.59673	-1.49193	-2.39375
LesAffx.57389.1.S1_at	0	0.0255028	-1.46579	-1.01956	-1.5301
LesAffx.64062.1.S1_at	0	0.0340412	-1.96446	-1.26154	-4.5592
LesAffx.64831.1.S1_at	0	0.032685	1.2991	-1.18795	1.34533
LesAffx.57791.1.S1_at	0	0.0032863	-1.97823	-1.13021	-2.79422
Les.2693.3.S1_at	0	0.00198549	-1.19833	-1.41259	-1.69508
LesAffx.56569.1.S1_at	0	0.0344035	-1.3671	1.18924	-1.21308
Les.2135.3.S1_at	0	0.00523619	-1.62152	-1.02689	-1.95762
LesAffx.22811.1.S1_at	0	0.00956775	-1.78916	-1.05282	-2.20717
Les.3140.3.S1_at	0	0.0123923	2.49166	2.21965	4.44954
LesAffx.56638.1.S1_at	0	0.00612404	2.2072	1.15586	2.65839
LesAffx.56.4.S1_at	0	0.00269772	-3.31332	1.09308	-2.73608
Les.2565.3.S1_at	0	0.0402769	1.67688	1.39228	1.62844
LesAffx.60435.1.S1_at	0	0.00435226	-1.53493	-1.29124	-2.09026
LesAffx.12670.3.S1_at	0	0.014497	1.06013	1.58882	1.57648
Les.2869.2.S1_at	0	0.0460199	-1.24625	-1.11456	-1.50035
LesAffx.22246.2.S1_at	0	0.00675158	-1.56612	-1.10083	-1.81097
LesAffx.35389.1.S1_at	0	0.0394367	1.37994	-1.15401	1.07432
Les.3042.2.S1_at	0	0.0472212	-2.03981	1.07626	-2.16533
LesAffx.34425.1.S1_at	0	0.0359213	1.37499	1.13129	1.62837
LesAffx.62420.1.S1_at	0	0.00957783	5.27912	1.70677	7.94177
Les.2723.2.S1_at	0	0.0369222	-1.3668	1.29651	-1.37055
Les.3264.3.S1_at	0	0.000949105	-1.67294	-1.12114	-1.75135
LesAffx.55680.1.S1_at	0	0.0167125	-1.39989	-1.10048	-1.47313
LesAffx.43379.1.S1_at	0	0.000618038	-2.09128	1.87414	-1.28798
LesAffx.71493.1.S1_at	0	0.0128167	-2.27628	-1.87795	-2.20566
Les.1775.1.S1_at	0	0.00764075	1.16895	-1.14083	1.19736
Les.3213.2.S1_at	0	0.029217	-1.92818	1.00737	-1.98507
Les.3310.3.S1_at	0	0.0466347	1.2813	-1.17054	-1.03408
LesAffx.10955.3.S1_at	0	0.0076633	2.38721	2.28327	4.39648
LesAffx.46896.1.S1_at	0	0.0437929	1.01588	-1.29618	-1.06251
LesAffx.45439.1.S1_at	0	0.0253567	-2.2679	-1.15689	-2.6395
Les.2165.1.S1_at	0	0.000766397	-1.88572	-1.29986	-2.60113
Les.4468.2.S1_at	0	0.000426286	-3.25562	2.7003	2.61842
Les.3344.3.S1_at	0	0.000551211	1.45952	1.00947	1.57466
Les.1217.2.S1_at	0	0.00290801	-1.76512	-1.1253	-2.14296
Les.241.3.S1_at	0	0.00220497	-1.46934	-1.04951	-1.56424
Les.1175.2.S1_at	0	0.0068119	10.3617	3.73007	11.268
Les.2500.2.S1_at	0	0.0247797	-1.27534	-1.32823	-1.27067
Les.344.2.S1_at	0	0.00723286	-1.89162	-1.24795	-2.55456
LesAffx.69216.1.S1_at	0	0.0371115	1.12872	-1.05475	-1.30262
Les.2460.2.S1_at	0	0.0125144	-5.12039	1.19192	-4.49663
LesAffx.68026.1.S1_at	0	0.00149988	1.30407	-1.30203	1.08204
Les.1250.1.S1_at	0	0.0325706	-1.68508	1.10093	-1.81099
LesAffx.60762.1.S1_at	0	0.00538875	1.72329	1.31094	1.99449
Les.2654.1.S1_at	0	0.0270942	-1.29959	-1.13279	-1.5683
LesAffx.63705.2.S1_at	0	0.00153645	1.46336	-1.07151	1.10041
Les.538.2.S1_at	0	0.00161125	1.3034	1.01069	1.21424
LesAffx.35945.1.S1_at	0	0.000168282	-1.69766	-1.20026	-1.9767
LesAffx.37983.1.S1_at	0	0.0203854	-1.8839	-1.35533	-2.22952
Les.2923.2.S1_at	0	0.0179434	-1.82278	1.02158	-1.77856
LesAffx.66459.1.S1_at	0	0.00093899	2.74249	1.51499	2.9901
Les.3052.2.S1_at	0	0.00329901	-2.24865	1.1012	-2.33075
LesAffx.66836.1.S1_at	0	0.0181625	-1.72315	-1.13807	-1.53732
Les.468.2.S1_at	0	5.45588e-05	1.32477	-1.16968	1.12951
LesAffx.65441.1.S1_at	0	0.0108428	-1.62577	-1.08228	-1.91947
Les.2123.2.S1_at	0	0.00525104	1.52425	-1.02579	1.46456
LesAffx.10710.1.S1_at	0	0.00303018	-1.2797	-1.09054	-1.44342
LesAffx.24549.1.S1_at	0	0.000757941	-1.6968	-1.26792	-2.22939
LesAffx.46935.1.S1_at	0	0.00876025	1.10012	-1.31503	-1.01084
LesAffx.48598.3.S1_at	0	0.000944416	-1.29912	-1.10812	-1.4203
LesAffx.51780.1.S1_at	0	0.0166954	-1.86127	1.01985	-2.30474
LesAffx.5309.1.S1_at	0	0.0384383	-1.63566	-1.07916	-1.89071
LesAffx.54536.1.S1_at	0	0.014971	1.44714	-1.07504	2.15917
LesAffx.64254.1.S1_at	0	0.0479012	1.2581	1.17607	1.30484
LesAffx.67256.1.S1_at	0	0.0346129	-1.20129	-1.09516	-1.27441
LesAffx.68152.1.S1_at	0	0.00110399	-2.40684	-1.46477	-2.43473
LesAffx.3806.1.S1_at	NP24 protein precursor	0.0205972	1.30995	1.04306	1.17443
Les.2169.2.S1_at	0	0.0350339	-2.07077	-1.25728	-2.48619
Les.2422.1.S1_at	0	0.00951926	1.71622	-1.31737	1.60764
LesAffx.67373.1.S1_at	0	0.00480419	1.45745	-1.26126	1.23794
LesAffx.11399.1.S1_at	0	0.0337257	-1.54188	-1.00779	-1.55541
LesAffx.29378.1.S1_at	0	0.00276929	-2.438	-1.06803	-2.46205
LesAffx.13798.1.S1_at	0	0.0129319	-1.4669	-1.44653	-1.45824
Les.731.1.S1_at	0	0.0135043	-1.64926	-1.19637	-1.70664
LesAffx.60643.1.S1_at	0	0.000599648	1.86381	-1.01724	1.90423
LesAffx.67449.1.S1_at	0	0.037178	-1.73057	1.26794	-2.22479
LesAffx.16433.1.S1_at	0	0.0113863	-2.13031	1.18757	-2.54626
LesAffx.52595.1.S1_at	0	0.0118551	2.24363	1.45893	2.18568
LesAffx.50432.1.S1_at	0	0.000987723	-1.73156	-1.58032	-2.31835
Les.3374.3.S1_at	0	0.0170709	-1.29841	-1.05422	-1.78485
LesAffx.28668.1.S1_at	0	0.0357721	1.2517	-1.07379	1.14865
LesAffx.55071.1.S1_at	0	0.00289262	-1.4508	-1.12216	-1.81428
Les.4504.2.S1_at	0	0.0100573	-1.53944	-1.193	-2.12194
Les.1250.2.S1_at	0	0.0309209	-1.6989	1.00437	-1.832
LesAffx.55921.1.S1_at	0	0.000975464	-2.75436	-1.39415	-3.54489
Les.811.1.S1_at	0	0.0464789	-1.10599	-1.37056	-1.57304
LesAffx.67661.2.S1_at	0	0.000454649	1.60068	1.00673	1.56875
LesAffx.56.5.A1_a_at	0	0.00899918	1.62707	-1.15467	1.70092
LesAffx.48947.1.S1_at	0	0.0286279	-1.1503	-1.00514	-1.18539
Les.626.3.S1_at	0	0.0267264	-1.82116	-1.64018	-2.46281
LesAffx.59336.1.S1_at	0	0.00568034	-5.47634	-1.10855	-6.54463
Les.2779.2.S1_at	0	0.0312157	-1.06575	-1.03244	-1.21524
LesAffx.57251.1.S1_at	0	0.00515035	-3.62167	-2.03601	-5.37512
LesAffx.47070.1.S1_at	0	0.0285776	-4.12701	-1.0767	-4.91561
LesAffx.62264.1.S1_at	succinic semialdehyde reductase isofom2	0.0102842	-2.33742	1.07456	-2.62633
LesAffx.69023.1.S1_at	0	0.0031007	3.64139	1.08214	4.3248
Les.1054.2.S1_at	0	0.0194291	-1.75323	1.1629	-1.88489
LesAffx.31514.1.S1_at	0	0.0282626	-3.08634	1.16935	-2.57838
Les.3293.3.S1_at	0	0.0033797	-1.84884	-1.30239	-2.49802
LesAffx.52572.1.S1_at	CONSTANS 1	0.0377699	-3.31312	-2.96138	-4.97116
LesAffx.68121.1.S1_at	0	0.0124571	-2.02748	1.09135	-1.9586
LesAffx.60586.1.S1_at	0	0.00946184	-1.69616	-1.38849	-1.6955
Les.4505.3.S1_at	0	0.00284114	-1.37226	-1.05382	-1.67888
Les.2497.1.S1_at	0	0.0417546	1.09715	-1.29971	-1.02029
Les.3365.2.S1_at	Dehydroascorbate reductase	0.000110744	-1.02512	-1.4555	-1.18994
Les.469.2.S1_at	0	0.00407736	-2.52032	-1.40073	-2.6821
LesAffx.40915.1.S1_at	0	0.00401677	-2.1672	-1.40844	-2.47748
LesAffx.57370.1.S1_at	0	0.00183508	-1.84003	1.13658	-2.10132
LesAffx.26370.1.S1_at	0	0.00835989	-1.63162	-1.39958	-1.95473
LesAffx.23253.2.S1_at	0	0.0458639	-1.14345	1.23758	-1.08449
LesAffx.64825.1.S1_at	0	0.00653165	1.08246	-1.26455	1.09385
LesAffx.70144.1.S1_at	0	0.00261976	-1.71189	-1.30763	-2.25321
LesAffx.62138.1.S1_at	0	0.0314744	2.78266	1.07026	3.88779
LesAffx.61204.1.S1_at	0	0.00675974	-1.34527	-1.25521	-1.81281
LesAffx.56363.1.S1_at	0	0.01722	-1.33564	-1.06596	-1.72797
LesAffx.69439.1.S1_at	0	0.0212676	-1.54657	-1.05156	-1.67068
LesAffx.42063.1.S1_at	0	0.0099863	-1.34635	-1.51384	-1.55602
LesAffx.70256.1.S1_at	0	0.00763069	1.41877	-1.23893	1.36043
LesAffx.3698.6.S1_at	0	0.0482052	-1.79425	-1.02727	-2.45831
Les.306.1.S1_at	0	0.0230348	1.05147	-1.21687	1.0197
LesAffx.41381.1.S1_at	0	0.0478902	1.37537	-1.03646	-1.02206
LesAffx.69867.1.S1_at	0	0.0443631	-3.37605	-1.54414	-4.47329
Les.275.3.S1_at	0	0.0468875	-1.5799	-1.40452	-1.74508
Les.3114.2.S1_at	0	0.023987	-1.64975	-1.41265	-1.89951
Les.222.1.S1_at	0	0.00268158	1.56402	-1.26736	1.19487
LesAffx.26489.1.S1_at	0	0.0106418	-1.76433	1.05494	-2.30656
LesAffx.42561.1.S1_at	0	0.0170614	1.51841	-1.01785	1.66133
LesAffx.67887.1.S1_at	0	0.0135885	-2.00151	-1.0048	-3.04522
Les.1424.2.S1_at	0	0.0123059	-1.69603	-1.42433	-2.31719
LesAffx.57010.1.S1_at	0	0.0108319	1.39011	-1.2054	1.55034
Les.1806.1.S1_at	0	0.000945309	2.41598	1.58293	2.71268
LesAffx.2135.4.S1_at	0	0.0168509	-1.37546	-1.21816	-1.72947
LesAffx.33200.1.S1_at	0	0.0121548	-2.03293	-1.30177	-2.38327
LesAffx.34107.1.S1_at	0	0.0432584	-1.21394	-1.25449	-1.22713
Les.4437.2.S1_at	0	0.0107675	-1.62427	-1.10618	-1.98619
Les.2982.3.S1_at	0	0.0496979	1.19797	-1.10357	1.11307
LesAffx.66014.1.S1_at	0	0.0168329	-1.65082	-1.06055	-1.69948
LesAffx.68259.2.S1_at	0	0.00037383	1.48061	1.03462	1.57567
LesAffx.33481.1.S1_at	0	0.00098962	-1.20146	-1.2893	-1.38331
Les.2875.3.S1_at	0	0.00184254	-2.54813	-1.00949	-2.92335
Les.2945.2.S1_at	0	0.0333606	-1.4246	-1.27921	-1.69471
Les.818.1.S1_at	0	0.0148648	1.17628	-1.08867	1.10201
LesAffx.16645.1.S1_at	0	0.0422555	-2.09027	-1.00183	-2.86866
Les.727.2.S1_at	0	0.046321	-1.2324	1.24565	-1.35858
Les.3222.2.S1_at	0	0.0219855	-1.36539	1.09351	-1.40404
Les.3932.3.S1_at	0	0.0153451	-1.80533	1.01897	-3.32141
Les.4272.3.S1_at	0	0.00280202	-1.40792	-1.11306	-1.92003
Les.510.3.S1_at	0	0.042454	-1.12713	-1.11652	-1.36241
LesAffx.33890.1.S1_at	0	0.00581062	-2.65058	-1.3595	-3.42499
Les.580.1.A1_at	0	0.0289117	-1.15193	-1.0857	-1.21587
Les.2014.1.A1_at	0	0.0177234	-2.52135	1.49678	-2.64447
Les.2543.1.A1_at	0	0.0371261	1.7962	1.08416	1.51029
Les.3299.2.A1_s_at	arginase 2	0.00137171	-1.75211	6.00278	8.20202
Les.2762.2.A1_at	0	0.00164382	-1.24804	-1.26468	-1.38021
Les.1510.2.A1_at	0	0.0380106	1.35785	1.02666	1.36584
Les.2095.1.A1_at	0	0.0245139	-3.73292	1.00817	-3.74011
Les.1877.1.A1_at	0	0.0180736	1.13415	1.23078	1.68242
Les.222.2.A1_at	0	0.00227631	1.80678	-1.07419	1.48843
Les.1072.1.A1_at	0	0.0108409	-1.76858	1.30488	-1.97725
Les.2209.1.A1_at	0	0.0108443	-1.35327	-1.21468	-1.60296
Les.745.1.A1_at	0	0.0421639	-2.1313	1.12939	-3.09624
Les.544.1.A1_at	0	0.00650946	-1.74357	-1.26779	-2.2871
Les.2346.1.A1_at	0	0.0288186	-1.269	-1.5907	-1.27974
Les.2749.2.A1_at	0	0.0146556	1.35954	1.0324	1.59047
Les.1346.1.A1_at	0	0.00566545	-1.043	-1.33321	-1.12076
Les.1485.2.A1_at	0	0.0362492	-1.50798	1.05238	-1.69018
Les.2165.2.A1_at	0	0.00117918	-2.19248	-1.60369	-3.11574
Les.2179.3.A1_at	0	0.0316286	1.36373	-1.00334	1.36275
Les.2198.2.A1_at	0	0.000368566	1.9162	1.13633	1.89239
Les.280.2.A1_at	0	0.00100993	1.71019	1.03119	1.83268
Les.2878.2.A1_at	0	0.0469718	-1.24583	-1.34032	-1.26707
Les.2947.2.A1_at	0	0.033868	-1.28006	-1.19822	-1.50755
Les.3940.2.A1_at	0	4.25989e-05	-2.22418	40.6687	36.7191
Les.4355.2.A1_at	0	0.0238416	1.51738	1.11769	2.01947
Les.604.1.A1_at	0	0.00172165	1.69495	1.01214	1.69272
Les.502.3.A1_at	0	0.0151445	1.30104	-1.01645	1.42748
Les.2931.1.A1_at	0	0.0349152	1.1971	1.03833	1.26232
Les.1030.2.A1_at	0	0.0293218	1.03358	-1.03729	1.07808
Les.584.1.A1_at	0	0.0132056	1.48288	-1.10641	1.3986
Les.2721.3.A1_at	0	0.00485035	1.50762	-1.04066	1.72051
Les.565.1.A1_at	0	0.00298548	1.21732	-1.26273	1.11657
Les.2448.1.A1_at	0	0.00392786	1.42034	-1.04824	1.30259
Les.828.1.A1_at	0	0.0233116	1.34267	2.63447	14.4129
Les.286.1.A1_at	0	0.00092381	1.69854	1.04927	1.64156
Les.115.1.A1_at	0	0.00122342	1.61377	1.04708	1.48088
Les.1039.2.A1_at	0	0.00121956	1.21773	1.01272	1.27408
Les.1042.1.A1_at	0	0.00603769	-1.89142	-1.33122	-1.95227
Les.1078.1.A1_at	0	0.00230903	1.21227	1.05262	1.2881
Les.1079.3.A1_at	0	0.00278908	-2.33392	-1.08384	-2.82251
Les.1080.1.A1_at	0	0.0208294	-1.44202	-1.2547	-1.7064
Les.1087.1.A1_at	0	0.00112347	-2.30763	-1.41085	-2.65714
Les.1089.1.A1_at	0	0.00074675	1.38217	1.15505	1.46892
Les.1103.1.A1_at	0	0.0121349	1.15636	-1.35293	1.18712
Les.1147.1.A1_at	0	0.00160961	-2.09314	-1.96996	-2.6992
Les.1186.1.A1_at	0	0.000144485	-1.02102	-1.65314	-1.30238
Les.1197.2.A1_at	0	0.0437029	1.95317	1.17859	2.92027
Les.1214.1.A1_at	0	0.0182034	1.13474	-1.36892	-1.11485
Les.1217.3.A1_at	0	0.0369257	-1.43057	1.00371	-1.61998
Les.1232.1.A1_at	0	0.00666893	-1.68745	-1.278	-1.84756
Les.1243.1.A1_at	0	0.0363608	1.88756	1.27325	2.43393
Les.1249.2.A1_at	0	0.0325279	-1.44057	-1.49861	-2.03789
Les.1256.1.A1_at	0	0.00333139	1.43682	-1.06024	1.41226
Les.1268.1.A1_at	0	0.00673563	1.15342	-1.28271	1.10354
Les.1271.1.A1_at	0	0.00229734	-1.6725	-1.333	-2.00663
Les.1290.1.A1_at	0	0.00883838	-1.8963	-1.72145	-2.23483
Les.1302.1.A1_at	0	0.0289539	-2.20033	-1.29083	-2.52005
Les.1308.1.A1_at	0	0.0386914	-1.57409	-1.77541	-1.99466
Les.1331.1.A1_at	0	0.0316215	-1.41974	1.32668	-1.33375
Les.1349.1.A1_at	0	0.000253722	4.91334	-1.16319	4.76045
Les.1352.1.A1_at	0	0.0375211	1.41169	-1.18204	1.29754
Les.1355.1.A1_s_at	0	0.0329639	1.29292	1.15935	1.3825
Les.1380.1.A1_at	0	0.0311004	-1.2644	-1.16256	-1.71958
Les.1419.2.A1_at	0	0.0176685	1.3237	-1.13787	1.32196
Les.1437.1.A1_at	0	0.0249939	-1.20745	-1.28052	-1.35449
Les.1448.1.A1_at	0	0.0166164	1.121	-1.39567	-1.12414
Les.1453.1.A1_at	0	0.00513108	-1.87911	-1.40456	-2.28054
Les.1454.1.A1_at	0	0.00210871	-1.08375	1.0598	-1.13243
Les.1456.1.A1_at	0	0.0105631	1.2276	-1.28829	1.19606
Les.1481.1.A1_at	0	0.0232444	-3.15795	-1.21559	-3.55095
Les.1487.1.A1_at	0	0.00624594	1.52251	1.23104	1.79375
Les.1499.1.A1_at	0	0.00512168	-1.63627	-2.1393	-2.38023
Les.1519.1.A1_at	0	0.00876477	1.36323	-1.13921	1.29712
Les.1542.1.A1_at	0	0.0127435	1.78465	-1.08583	1.5024
Les.1557.1.A1_at	0	0.000230535	1.90084	1.34931	2.81505
Les.1604.1.A1_at	0	0.0190597	2.62869	2.25263	4.11099
Les.1624.1.A1_at	0	0.000921871	1.2624	-1.13984	1.39976
Les.1684.1.A1_at	0	0.0172849	-1.28816	-1.1717	-1.56255
Les.1718.1.A1_at	0	0.0476621	2.03139	-1.17029	1.5431
Les.1727.1.A1_at	0	0.0167484	1.15452	-1.19693	1.20838
Les.1784.2.A1_at	0	0.00276574	-1.34478	-1.34638	-1.60555
Les.1791.1.A1_at	0	0.0266564	1.08596	-1.44361	-1.05398
Les.1806.2.A1_at	0	0.0332905	2.21498	1.38688	2.47254
Les.1821.1.A1_at	0	0.00573743	-3.40713	-1.17368	-4.27701
Les.1846.1.A1_at	0	0.0239326	-1.59077	-1.39914	-1.67269
Les.1862.2.A1_at	0	0.00492831	1.4515	1.08146	1.44536
Les.1883.1.A1_at	0	0.0099649	1.09539	-1.21358	1.15928
Les.1940.1.A1_at	0	0.023134	-1.26125	-1.38097	-1.50768
Les.1960.1.A1_at	0	0.00435096	-1.17082	-1.42374	-1.12823
Les.1973.1.A1_at	0	0.0364859	1.38073	-1.0643	1.21876
Les.1979.1.A1_at	succinic semialdehyde reductase isofom2	0.032418	-2.174	-1.02884	-2.34178
Les.1990.2.A1_at	0	0.0287882	1.74485	1.40929	1.89747
Les.1997.3.A1_at	0	0.0414347	6.12198	2.28502	5.34378
Les.2025.1.A1_at	0	0.0356205	-1.63353	-1.18036	-1.65472
Les.2030.2.A1_at	0	0.00486667	1.58409	1.00898	1.64212
Les.2051.1.A1_at	0	0.00878542	1.30246	-1.29728	1.16227
Les.2112.1.A1_at	0	0.0305833	1.40443	1.03349	1.44474
Les.2117.1.A1_at	0	0.0424149	1.19829	-1.21387	1.05766
Les.2146.1.A1_at	0	0.00295125	1.52961	-1.10421	1.53237
Les.2156.1.A1_at	0	0.0199106	1.36317	-1.02828	1.38184
Les.2196.1.A1_at	0	0.0315453	-1.05353	-1.36378	-1.00868
Les.2227.1.A1_at	0	0.0043519	1.42494	-1.36022	1.27303
Les.2250.1.A1_at	0	0.0453855	1.15584	-1.35436	1.07485
Les.2327.1.A1_at	0	0.0492525	-1.38915	-1.38173	-1.60504
Les.2401.2.A1_at	0	0.0453256	1.11468	-1.29821	1.26174
Les.2422.2.A1_at	0	0.00165157	1.60272	-1.22592	1.73333
Les.2440.1.A1_at	0	0.0160377	1.08786	1.19755	1.06919
Les.2497.2.A1_at	0	0.0103818	1.19167	-1.07781	1.17459
Les.2616.1.A1_at	0	0.0271814	-2.16791	-1.25053	-2.97861
Les.2619.1.A1_at	0	0.0147015	1.4281	-1.00519	1.27875
Les.2686.1.A1_at	0	0.043262	-1.09667	-1.23565	-1.13484
Les.2701.1.A1_at	0	0.00630887	1.38869	-1.12837	1.31861
Les.2722.3.A1_at	0	0.0138627	1.24546	-1.09908	1.22183
Les.2825.2.A1_at	0	0.0137681	1.23449	-1.18329	1.29616
Les.2826.2.A1_at	0	0.0304347	1.36643	-1.06419	1.26287
Les.2859.2.A1_at	0	0.0142741	1.79059	1.06149	2.11643
Les.2934.3.A1_at	0	0.00416984	-1.32312	1.34595	-1.32882
Les.2941.3.A1_at	0	0.00849083	1.50032	-1.07118	1.49471
Les.2979.1.A1_at	0	0.000104144	-1.12319	-1.48112	-1.3939
Les.3007.3.A1_at	0	0.0107481	-1.81281	-1.1591	-2.08564
Les.3012.3.A1_at	0	0.000315146	-1.59072	-1.17226	-1.59452
Les.3030.1.A1_at	0	0.0248257	-1.97405	1.00391	-1.59888
Les.3052.3.A1_at	0	0.00933244	-1.83596	1.07209	-2.04665
Les.3153.2.A1_at	0	0.0496034	-1.47668	-1.41984	-1.66128
Les.346.1.A1_at	0	0.00942028	1.26363	-1.28232	1.1086
Les.355.1.A1_at	0	0.0403367	-1.84296	-1.45171	-2.0701
Les.358.2.A1_at	0	0.0151498	-1.7324	1.17018	-1.47068
Les.396.2.A1_at	0	0.0377318	1.47258	-1.09555	1.08493
Les.4181.1.A1_at	0	0.00264866	-2.60363	1.14189	-2.43319
Les.431.1.A1_at	0	0.0285089	1.20318	-1.29834	1.17665
Les.4378.2.A1_at	Hypothetical LOC543663	0.0190402	-1.56488	-1.53473	-1.63419
Les.4394.1.A1_at	0	0.00990838	-1.74815	-1.64323	-1.8612
Les.4437.3.A1_at	0	0.0335203	-1.4085	-1.22438	-1.50173
Les.460.1.A1_at	0	0.0339149	1.44683	-1.15735	1.17972
Les.468.3.A1_at	0	0.00643496	1.32401	-1.12013	1.22336
Les.469.3.A1_at	0	0.0155214	-2.05248	-1.38447	-2.24587
Les.490.1.A1_at	0	0.0118637	-1.52474	-1.64737	-2.17369
Les.504.1.A1_at	0	0.0220473	2.14267	1.23967	2.15596
Les.507.2.A1_at	0	0.0424115	-1.97571	1.38573	-1.58339
Les.526.1.A1_at	0	0.0348922	1.31831	-1.03056	1.26363
Les.585.1.A1_at	0	0.0135656	-2.11047	-1.37613	-2.9885
Les.618.1.A1_at	0	0.0089294	1.62089	-1.15249	1.57881
Les.647.1.A1_at	0	0.0245919	-1.0059	3.95914	6.32682
Les.674.1.A1_at	0	0.0183487	1.31808	-1.06721	1.39845
Les.678.1.A1_at	0	0.0416832	1.47903	1.03319	1.47942
Les.689.1.A1_at	0	0.0184198	1.38861	-1.19089	1.13596
Les.706.1.A1_at	0	0.00183829	-1.81507	-1.50141	-2.47539
Les.761.1.A1_at	0	0.000512376	1.70641	-1.1179	1.61113
Les.766.1.A1_at	0	0.0376988	-1.37903	1.06412	-1.62729
Les.767.1.A1_at	0	0.0126922	1.64956	1.11496	1.46618
Les.770.1.A1_at	0	0.00647602	1.36272	-1.14955	1.33249
Les.773.1.A1_at	0	0.0147166	1.34552	-1.11333	1.20993
Les.802.1.A1_at	0	0.048916	1.22002	-1.19285	1.09047
Les.818.2.A1_at	0	0.023176	1.18622	-1.1912	1.17938
Les.830.1.A1_at	0	0.0403303	1.22867	-1.28214	-1.09383
Les.858.1.A1_at	0	0.000346722	2.17984	1.37329	2.55538
Les.861.1.A1_at	0	0.0183962	-1.73091	-1.54148	-2.78821
Les.871.1.A1_at	0	0.00601382	1.06088	-1.30404	1.03191
Les.878.1.A1_at	0	0.0117122	1.08972	-1.09004	-1.09585
Les.890.1.A1_at	0	0.0181407	1.36333	-1.25537	1.32922
Les.894.1.A1_at	0	0.00785997	1.24839	-1.09937	1.18474
Les.970.1.A1_at	0	0.0475007	1.05014	-1.35262	-1.01612
Les.1323.2.A1_at	0	0.0272285	-1.6534	-1.08175	-1.82951
Les.887.1.A1_at	0	0.0244973	1.64592	1.08187	1.49859
Les.2103.1.A1_at	0	0.000910327	-1.66934	1.08844	-2.16192
Les.3111.3.A1_at	0	0.0279362	-1.10309	-1.38194	-1.2054
Les.1935.1.A1_at	0	0.0198995	-1.14103	1.04461	-1.18398
Les.876.1.A1_at	0	0.0010455	4.10466	1.22911	3.3007
Les.3397.2.A1_at	0	0.0137179	-3.17936	37.7303	3.77342
Les.822.1.A1_at	0	0.0182103	-1.57746	1.18153	-1.53428
Les.646.1.A1_at	0	0.0219467	-1.42338	-1.35939	-1.43679
Les.1819.1.A1_a_at	0	0.0419422	-1.51712	1.27631	-1.31648
Les.1819.1.A1_at	0	0.0210968	-1.66602	1.13282	-1.58497
Les.2253.2.A1_at	0	0.0399205	-1.16741	1.41284	1.00432
Les.2066.1.A1_at	0	0.0192474	2.18739	1.07696	1.77493
Les.2421.1.A1_at	0	0.00990152	1.60646	1.1507	1.67
Les.732.1.A1_at	0	0.0235579	1.22916	-1.37964	1.2208
Les.1013.1.A1_at	0	0.0198877	2.75178	1.53356	3.63799
Les.1113.1.A1_at	0	0.00744626	1.4291	1.14377	1.54332
Les.1267.1.A1_at	0	0.0299278	1.34194	-1.27154	1.40718
Les.1289.1.A1_at	0	0.000967095	1.11914	-1.31802	1.09277
Les.1296.1.A1_at	0	0.00309843	1.76553	1.11998	2.02448
Les.1334.1.A1_at	0	0.00164174	3.73402	1.21447	3.78538
Les.1360.2.A1_at	0	0.00471343	2.35542	1.15238	2.5601
Les.1416.1.A1_at	0	0.0186898	1.27429	-1.10943	1.31254
Les.1434.2.A1_at	0	0.00992697	1.36852	-1.29675	1.17461
Les.1467.1.A1_at	0	0.00133644	-1.78393	-1.25999	-2.31888
Les.1643.1.A1_at	0	0.0152958	1.0147	-1.23264	-1.06476
Les.1880.1.A1_at	0	0.0376138	2.21009	-1.06992	2.46521
Les.1998.1.A1_at	0	0.0243166	1.03002	-1.39563	-1.01347
Les.2040.1.A1_at	0	0.0100642	1.75918	-1.16349	1.79565
Les.2127.1.A1_at	0	0.00210199	1.89064	-1.30028	2.01645
Les.2160.1.A1_at	0	0.0184486	1.59735	-1.06208	1.45783
Les.2218.1.A1_at	0	0.0154274	2.08999	-1.00554	2.66027
Les.2318.1.A1_at	0	0.042699	-1.12397	-1.11608	-1.1078
Les.2516.2.A1_at	DNA cytosine 5-methyltransferase-like	0.0322231	1.29901	1.05068	1.46194
Les.2544.1.A1_at	0	0.000824305	5.27523	1.67114	6.53405
Les.2587.1.A1_at	0	0.000139631	5.43024	1.62633	5.84383
Les.2842.2.A1_at	0	5.29077e-05	3.91867	1.04972	3.50638
Les.306.2.A1_at	0	0.0120986	1.19212	-1.15254	1.22421
Les.3065.2.A1_at	0	0.00429111	-1.78559	-1.38454	-2.3209
Les.3232.1.A1_at	0	0.00183724	3.46665	1.67638	3.48737
Les.326.1.A1_at	0	0.0201902	1.78117	1.0667	2.12112
Les.3304.1.A1_at	0	0.019798	1.26721	1.13511	1.3052
Les.3333.2.A1_at	0	0.0344708	-1.57741	-1.69566	-1.59744
Les.442.1.A1_at	0	1.40974e-05	1.19927	-1.21138	1.18561
Les.4429.2.A1_at	Ribulose-1,5-bisphosphate carboxylase, small subunit precursor	0.0118268	1.66957	1.21036	1.92825
Les.516.1.A1_at	0	0.0190373	1.42008	1.09408	1.44425
Les.555.1.A1_at	0	0.0265699	-1.07232	-1.4034	-1.1425
Les.556.1.A1_at	0	0.0013929	1.45076	-1.07082	1.41967
Les.582.1.A1_at	0	0.00591709	1.60696	-1.10631	1.35061
Les.597.1.A1_at	0	0.00263148	1.22107	-1.13201	1.42619
Les.840.1.A1_at	0	0.00109877	-2.62897	25.1177	19.8721
Les.911.1.A1_at	0	0.0200945	1.0005	-1.13776	-1.09074
Les.945.1.A1_at	0	0.0369355	1.53696	-1.04838	1.27774
Les.2106.1.A1_at	0	0.0427996	-1.27992	-1.03233	-1.39441
Les.278.1.S1_at	0	0.00444536	-2.41448	-1.47448	-2.26475
LesAffx.63609.1.S1_at	0	0.0217766	1.03233	-1.20551	-1.0268
LesAffx.53811.1.S1_at	0	0.0489182	1.16206	1.44786	1.31994
LesAffx.59842.1.S1_at	0	0.00256115	-1.86966	-1.37665	-2.23596
LesAffx.51779.1.S1_at	0	0.00625994	1.3413	-1.01116	1.31572
LesAffx.45430.1.S1_at	0	0.000861998	-1.36712	-1.21311	-1.70092
LesAffx.42475.1.S1_at	0	0.0126056	1.56454	-1.00965	1.82097
LesAffx.11992.1.S1_at	0	0.00717378	5.02104	1.93736	5.81713
LesAffx.39385.1.S1_at	0	0.00407836	3.06829	-1.01523	2.60449
LesAffx.52942.1.S1_at	0	0.0490749	1.38175	-1.02887	1.38815
LesAffx.64600.1.S1_at	0	0.00333291	1.37551	1.03025	1.34255
LesAffx.68447.1.S1_at	0	0.0384126	-1.4577	-1.17079	-1.76176
LesAffx.70106.1.S1_at	0	0.00056953	-2.32633	-1.38695	-3.22415
LesAffx.30832.1.S1_at	0	0.00408787	-1.50317	6.53367	4.25398
LesAffx.65394.1.S1_at	0	0.0471352	1.85575	1.11957	1.75623
LesAffx.47179.1.S1_at	0	0.0384994	-1.56729	1.17503	-1.50421
LesAffx.5435.1.S1_at	0	0.00128219	4.40368	1.85198	4.12206
LesAffx.58624.1.S1_at	0	0.00135687	1.67631	1.02305	1.82895
LesAffx.65308.1.S1_at	0	0.005727	1.44831	1.16437	1.41109
LesAffx.44796.1.S1_at	0	0.0254122	1.43315	-1.10685	1.11597
LesAffx.47467.1.S1_at	0	0.0388231	1.38093	1.28356	2.58897
LesAffx.70097.1.S1_at	0	0.0221918	-1.94086	-1.01834	-2.22254
LesAffx.56589.2.S1_at	0	0.00130177	5.82782	-1.07628	4.52699
LesAffx.66354.1.S1_at	0	0.0356473	1.87327	2.0506	6.98994
LesAffx.70590.1.S1_at	0	0.0325982	1.43063	-1.08387	1.15498
LesAffx.49476.1.S1_at	0	0.00342063	-2.24527	-1.27814	-3.89789
LesAffx.59952.1.S1_at	0	0.0297817	-1.55275	-1.48133	-1.94322
LesAffx.46085.3.S1_at	0	0.0155344	6.27574	1.02733	6.47918
LesAffx.269.2.S1_at	0	0.00142545	1.65623	-1.23941	1.24248
LesAffx.64104.1.S1_at	0	0.00596241	-1.4822	-1.19051	-1.6708
LesAffx.59684.1.S1_at	0	0.0191559	1.29692	-1.03976	1.32542
LesAffx.22688.1.S1_at	0	0.0442759	1.39326	-1.22972	1.54481
LesAffx.25459.1.S1_at	0	0.0394069	1.15567	-1.24524	-1.03707
LesAffx.39268.1.S1_at	0	0.0437966	-1.17091	-1.21727	-1.27965
LesAffx.43032.1.S1_at	0	0.0127432	-1.30267	-1.00875	-1.35925
LesAffx.47717.1.S1_at	0	0.0400127	-1.26933	-1.47014	-2.00765
LesAffx.482.1.S1_at	0	0.0225029	-1.97515	-1.67533	-2.66184
LesAffx.52943.1.S1_at	0	0.0399717	1.21779	-1.29259	1.03717
LesAffx.52960.1.S1_at	0	0.0111093	3.28459	-1.00725	3.24903
LesAffx.5957.2.S1_at	0	0.0185999	-1.48536	-1.17203	-1.55718
LesAffx.63213.1.S1_at	0	0.0353936	1.59949	1.01734	1.5694
LesAffx.63831.1.S1_at	Heat shock induced transcript 2	0.00550405	1.4048	1.08768	1.62871
LesAffx.68854.1.S1_at	0	0.0340771	1.35417	1.00271	1.43631
LesAffx.69308.1.S1_at	0	0.00883156	2.4873	1.62129	2.75433
LesAffx.69647.1.S1_at	0	0.042377	1.45963	-1.11575	1.67644
LesAffx.70011.1.S1_at	0	0.0159833	-1.6224	-1.25686	-1.82306
LesAffx.70106.2.S1_at	0	0.000503515	-2.14987	-1.20753	-2.96686
LesAffx.27729.1.S1_at	0	0.0277807	-1.31327	-1.12826	-1.39087
LesAffx.31482.1.S1_at	0	0.0322948	1.4221	-1.14631	1.07412
LesAffx.44937.1.S1_at	0	0.0370986	-1.51759	-1.07166	-1.38863
LesAffx.57068.1.S1_at	0	0.000606312	-1.38148	-1.07329	-1.72884
LesAffx.61753.1.S1_at	0	0.016914	-2.23884	1.21216	-2.79501
LesAffx.65308.2.S1_at	0	0.00135771	1.34127	-1.01931	1.32523
LesAffx.65403.1.S1_at	0	0.0238134	1.28178	-1.15709	1.16366
LesAffx.65428.1.S1_at	0	0.029943	-1.33652	-1.40656	-1.55738
LesAffx.69669.1.S1_at	0	0.010469	1.56344	1.12736	1.71648
LesAffx.265.1.S1_at	0	0.0305064	-1.25484	-1.24655	-1.39837
LesAffx.20734.1.S1_at	0	0.0129821	1.42607	1.02001	1.10724
LesAffx.31267.1.S1_at	0	0.00281903	1.49183	-1.12876	1.20271
LesAffx.10723.1.S1_at	0	0.0337704	-1.46389	-1.10741	-1.65977
LesAffx.41391.1.S1_at	0	0.00824057	1.6384	1.15993	1.84825
LesAffx.11066.1.S1_at	0	0.0201528	1.34831	-1.11066	1.13987
LesAffx.11524.2.S1_at	0	0.024596	1.4948	1.00228	1.32394
LesAffx.11828.1.S1_at	0	0.0260926	-1.57672	1.35625	-2.01113
LesAffx.11839.1.S1_at	0	0.0234408	-1.42159	-1.65593	-1.66398
LesAffx.11854.1.S1_at	0	0.0221614	-1.21908	-1.2617	-1.45839
LesAffx.12576.1.S1_at	0	0.0364904	-1.333	1.34399	-1.42368
LesAffx.12647.1.S1_at	0	0.0122986	1.85903	1.00626	1.87223
LesAffx.13428.1.S1_at	0	0.0178302	-1.09856	-1.0167	-1.31786
LesAffx.13593.1.S1_at	0	0.00733836	-1.59114	-1.04887	-2.0201
LesAffx.14058.1.S1_at	0	0.0372912	1.38825	1.03602	1.52411
LesAffx.14840.1.S1_at	0	0.0440845	1.12556	-1.20666	1.09054
LesAffx.15299.1.S1_at	0	0.0148131	-2.07222	-1.27988	-2.62449
LesAffx.15342.1.S1_at	0	0.0351837	-1.54811	-1.51727	-1.98979
LesAffx.15469.1.S1_at	0	0.000109633	-1.9096	-1.35073	-2.37184
LesAffx.1583.1.S1_at	0	0.046304	-2.19232	-1.4273	-3.04879
LesAffx.16165.1.S1_at	0	0.00564119	2.12576	2.10099	3.10558
LesAffx.16204.1.S1_at	0	0.0284283	-1.44158	-1.16519	-1.90797
LesAffx.16247.2.S1_at	0	0.0482749	1.37121	-1.37103	1.25639
LesAffx.16524.1.S1_at	0	0.041466	1.33248	-1.03046	1.28268
LesAffx.16595.1.S1_at	0	0.00491218	-2.07234	1.02819	-2.12689
LesAffx.1861.4.S1_at	0	0.00010397	5.83499	1.52324	6.97033
LesAffx.18705.1.S1_at	0	0.0440548	2.12238	1.56974	2.17669
LesAffx.1876.1.S1_at	0	0.0241546	-1.39198	1.02382	-1.67087
LesAffx.19138.1.S1_at	0	0.0332102	1.36075	1.15967	1.4578
LesAffx.19571.1.S1_at	0	0.00911045	3.68437	1.05462	3.44838
LesAffx.19956.1.S1_at	0	0.020655	1.27296	1.26238	1.40668
LesAffx.20429.3.S1_at	0	0.020496	1.28585	-1.1034	1.28485
LesAffx.22174.1.S1_at	0	0.000869979	-1.9299	-1.4115	-2.47959
LesAffx.22466.1.S1_at	0	0.0269901	-1.50594	1.0511	-1.2984
LesAffx.23009.1.S1_at	0	0.0141984	1.38721	1.10478	1.64515
LesAffx.23154.1.S1_at	0	0.020046	1.32029	1.10936	1.29858
LesAffx.23154.2.S1_at	0	0.0316404	1.34302	1.14198	1.39257
LesAffx.23295.1.S1_at	0	0.0453316	1.05198	-1.08618	1.16403
LesAffx.23465.1.S1_at	0	0.0109086	-2.93166	1.1953	-2.47118
LesAffx.24714.1.S1_at	0	0.0303888	-1.40099	-1.19039	-1.64717
LesAffx.25337.2.S1_at	0	0.00229065	1.93315	1.37711	1.86101
LesAffx.25588.1.S1_s_at	ascorbate peroxidase	0.0310962	-1.61787	-1.06212	-1.78187
LesAffx.25864.1.S1_at	0	0.0293425	1.58185	1.01133	1.38789
LesAffx.26495.1.S1_at	0	0.000867407	-1.74747	-1.44204	-2.45901
LesAffx.2889.4.S1_at	0	0.0252431	1.42889	1.02959	1.41863
LesAffx.3002.1.S1_at	0	0.0154657	2.75399	1.18897	3.03637
LesAffx.30163.1.S1_at	0	0.048357	1.30994	-1.06272	1.29993
LesAffx.30297.1.S1_at	0	0.0184623	-1.27404	1.1122	-1.46839
LesAffx.32575.1.S1_at	0	0.00559446	1.59592	1.00725	1.48301
LesAffx.33335.1.S1_at	0	0.0058063	-1.50991	1.04723	-1.7023
LesAffx.33459.1.S1_at	0	0.00537244	-2.00176	-1.17941	-2.5897
LesAffx.33777.1.S1_at	0	0.015745	-1.56362	-1.31043	-1.95611
LesAffx.34600.1.S1_at	0	0.00794293	1.19895	-1.07651	1.28486
LesAffx.34772.1.S1_at	0	0.00916068	4.46586	1.09651	3.43013
LesAffx.34973.1.S1_at	0	0.0024079	4.43865	-1.4991	4.86377
LesAffx.35132.1.S1_at	0	0.0157696	-1.26161	-1.27396	-1.5111
LesAffx.35954.1.S1_at	0	0.0110596	-1.98595	1.04229	-2.44028
LesAffx.36884.1.S1_at	0	0.0100182	-1.602	-1.14732	-2.20139
LesAffx.38977.1.S1_at	0	0.0453831	1.69656	1.44648	1.94566
LesAffx.39098.1.S1_at	0	0.0360415	4.49857	1.94321	7.27572
LesAffx.39331.1.S1_at	0	0.00246829	-2.37831	1.05035	-2.59951
LesAffx.41316.1.S1_at	0	0.00575767	-2.01028	-2.04128	-3.11463
LesAffx.41774.1.S1_at	0	0.00919148	-2.08276	-1.20446	-2.66835
LesAffx.41816.1.S1_at	0	0.0308927	-2.56093	1.18722	-2.53302
LesAffx.42185.1.S1_at	0	0.00179391	-1.69715	-1.21361	-2.4185
LesAffx.42534.1.S1_at	0	0.0112321	3.05483	1.15101	3.1739
LesAffx.42797.1.S1_at	0	0.0112275	-3.16819	-1.39087	-4.09948
LesAffx.43599.1.S1_at	0	0.0227181	-1.18151	-1.21018	-1.2452
LesAffx.43760.1.S1_at	0	0.0319095	-1.39798	1.00201	-1.33475
LesAffx.44354.1.S1_at	0	0.0108412	1.82856	1.06114	2.00196
LesAffx.44598.1.S1_at	red chlorophyll catabolite reductase	0.0463974	-1.31296	1.12675	-1.29846
LesAffx.46549.1.S1_at	0	0.0133674	1.41598	-1.08718	1.45907
LesAffx.46909.1.S1_at	0	0.0106435	1.04579	-1.23026	1.00587
LesAffx.47229.1.S1_at	0	0.0038751	1.81425	1.10978	1.76739
LesAffx.48130.1.S1_at	0	0.0494963	-1.41798	-1.08624	-1.61034
LesAffx.48350.1.S1_at	0	0.0176958	-1.26269	-1.29598	-1.35764
LesAffx.48370.1.S1_at	0	0.0356474	-1.68866	-1.48582	-2.33104
LesAffx.48565.1.S1_at	0	0.0076456	-2.14942	-1.24589	-2.98197
LesAffx.48588.1.S1_at	0	0.0338191	-1.01544	1.72485	-1.27938
LesAffx.48773.1.S1_at	0	0.0243706	-1.24394	1.02767	-1.46406
LesAffx.48876.1.S1_at	0	0.00712757	1.15794	-1.00646	1.242
LesAffx.49209.1.S1_at	0	0.0128708	1.14177	-1.32515	1.05752
LesAffx.49310.1.S1_at	0	0.0414096	1.745	-1.11377	1.55548
LesAffx.49321.2.S1_at	0	0.0102398	-3.43557	2.22784	-1.93091
LesAffx.50407.1.S1_at	0	0.0163889	-1.48326	-1.08345	-1.85459
LesAffx.51128.1.S1_at	0	0.0448777	-1.84057	-1.71336	-2.75924
LesAffx.52042.2.S1_at	0	0.01891	-1.33062	-1.36596	-2.01599
LesAffx.52939.1.S1_at	0	2.87276e-06	-1.18014	-1.06263	-1.27426
LesAffx.53077.1.S1_at	0	0.0336328	1.29016	-1.13015	1.16844
LesAffx.53232.1.S1_at	0	0.0125406	1.3411	1.17787	1.29548
LesAffx.53612.1.S1_at	0	0.00351804	1.09715	-1.1717	-1.09453
LesAffx.53612.2.S1_at	0	0.0154273	1.01251	-1.29441	-1.21715
LesAffx.53629.2.S1_at	0	0.0264493	1.22895	-1.19332	1.09691
LesAffx.53821.1.S1_at	0	0.0498404	-1.35757	-1.31152	-1.58938
LesAffx.55097.1.S1_at	0	0.0317397	-1.59056	-1.34653	-1.92568
LesAffx.5533.1.S1_at	0	0.0142695	1.8421	1.08607	2.22176
LesAffx.55489.2.S1_at	0	0.00208558	-1.95598	-1.25554	-2.19414
LesAffx.55767.1.S1_at	0	0.00464006	1.41666	1.00972	1.27201
LesAffx.5602.1.S1_at	0	0.0295936	1.41352	-1.11807	1.34653
LesAffx.56390.2.S1_at	0	0.00312734	1.17729	-1.16102	1.14899
LesAffx.56418.1.S1_at	0	0.00150498	-2.50771	-1.21857	-3.01818
LesAffx.56637.1.S1_at	0	0.0209531	5.69432	-1.61202	6.14904
LesAffx.56771.1.S1_at	0	0.0173314	1.43129	-1.1356	1.2296
LesAffx.57025.2.S1_at	0	0.0378435	1.60492	1.21185	1.58704
LesAffx.57054.1.S1_at	0	0.0390905	-1.06906	-1.46771	-1.28814
LesAffx.5776.1.S1_at	phytochromobilin synthase	0.00829745	-1.86018	1.08148	-1.75229
LesAffx.58503.1.S1_at	0	0.0377703	-1.2978	-1.31882	-1.60921
LesAffx.5975.1.S1_at	0	0.0358793	1.08708	-1.11546	1.22436
LesAffx.59756.1.S1_at	0	0.0310856	1.70696	1.10114	1.69551
LesAffx.59956.1.S1_at	0	0.0227144	-1.7172	-1.08546	-1.77163
LesAffx.60146.1.S1_at	0	0.0225576	-1.28096	-1.46437	-2.07056
LesAffx.60146.2.S1_at	0	0.0165988	-1.24196	-1.48187	-2.12024
LesAffx.60391.1.S1_at	0	0.0241039	-1.36192	-1.30696	-1.86244
LesAffx.60643.2.S1_at	0	0.00808783	1.90897	1.01851	2.0197
LesAffx.6068.1.S1_at	0	0.0138683	-1.31444	-1.23692	-1.37483
LesAffx.60966.2.S1_at	GRAS1 protein	0.00570038	2.13989	1.31458	2.40697
LesAffx.61047.1.S1_at	0	0.0176333	-1.7004	-2.23458	-2.15817
LesAffx.61159.1.S1_at	0	0.0463339	-1.22993	1.03159	-1.35111
LesAffx.61184.1.S1_at	0	0.0465905	-1.92079	-1.13974	-1.96736
LesAffx.62239.2.S1_at	0	0.00164877	1.52852	-1.04396	1.25693
LesAffx.62303.1.S1_at	0	0.0139985	-2.04528	-1.15871	-2.15152
LesAffx.62305.1.S1_at	0	0.019991	-1.71874	1.07676	-1.75354
LesAffx.62334.1.S1_at	0	0.0234281	-3.46877	-1.35653	-4.37695
LesAffx.62385.1.S1_at	0	0.0181554	-1.26784	-1.18683	-1.3371
LesAffx.62778.1.S1_at	0	0.000163894	1.15748	-1.33224	1.02855
LesAffx.63160.1.S1_at	0	0.00826113	-1.19611	-1.30183	-1.45017
LesAffx.63609.2.S1_at	0	0.048468	-1.0047	-1.38004	-1.13353
LesAffx.63802.1.S1_at	0	0.0224193	1.17173	-1.16727	1.09348
LesAffx.63935.1.S1_at	0	0.0268879	2.08743	2.09695	3.27323
LesAffx.64285.1.S1_at	0	0.000980383	-1.62925	1.01347	-2.14476
LesAffx.64826.1.S1_at	0	0.0127455	1.371	-1.01967	1.36631
LesAffx.65908.1.S1_at	0	0.00084799	2.2043	1.31516	2.06148
LesAffx.65932.1.S1_at	0	0.000106037	1.9409	1.17585	1.75546
LesAffx.66223.1.S1_at	0	0.0106133	1.31322	1.16129	1.32728
LesAffx.66253.1.S1_at	0	0.00331751	4.37162	-1.06119	2.53616
LesAffx.66335.1.S1_at	0	0.00949254	1.3362	-1.17103	1.31814
LesAffx.66466.1.S1_at	0	0.0327863	1.05718	-1.1766	1.07499
LesAffx.66532.1.S1_at	0	0.0354516	2.14228	1.43094	2.41935
LesAffx.66538.1.S1_at	0	0.0425157	1.37358	-1.03702	1.24196
LesAffx.66742.1.S1_at	0	0.0223744	1.03107	-1.18824	-1.17541
LesAffx.66811.1.S1_at	0	0.00312775	-2.75872	1.00913	-3.92753
LesAffx.66838.1.S1_at	0	0.00292251	-1.33478	-1.28286	-1.4341
LesAffx.67002.1.S1_at	0	0.00635254	-1.18989	-1.14423	-1.56456
LesAffx.67017.1.S1_at	0	0.00364151	4.87812	1.23347	4.59809
LesAffx.67073.2.S1_at	0	0.015028	-1.18392	-1.46071	-1.24221
LesAffx.67079.1.S1_at	0	0.0270872	1.04515	-1.34489	1.04096
LesAffx.67113.1.S1_at	0	0.00283801	1.31327	-1.10054	1.20983
LesAffx.67264.1.S1_at	0	0.000547974	1.76883	-1.16115	1.47487
LesAffx.67298.1.S1_at	0	0.0478563	-1.85661	-1.0314	-2.14054
LesAffx.67435.2.S1_at	0	0.000990706	-1.76963	-1.70033	-2.79673
LesAffx.67585.1.S1_at	0	0.00392201	1.36118	1.10731	1.47839
LesAffx.67830.1.S1_at	0	0.00920286	1.38721	1.05135	1.21585
LesAffx.67882.1.S1_at	0	0.0182394	-1.31107	1.12325	-1.2835
LesAffx.67948.1.S1_s_at	IAA6 protein	0.00270338	1.75096	-1.21116	1.69063
LesAffx.68360.2.S1_at	0	0.0221715	-1.27698	-1.24409	-1.45076
LesAffx.68526.1.S1_at	0	0.0256114	-1.52644	-1.31927	-2.02054
LesAffx.68678.2.S1_at	0	0.0116143	-1.82815	-1.04561	-1.85673
LesAffx.68746.2.S1_at	0	0.0358981	1.18464	-1.17861	1.05824
LesAffx.68801.1.S1_at	0	0.00594664	1.32577	-1.12077	1.1706
LesAffx.69566.1.S1_at	0	0.00613121	1.03376	-1.3177	-1.29082
LesAffx.69867.3.S1_at	0	0.0257961	-3.33953	-1.56081	-4.26123
LesAffx.69918.1.S1_at	0	0.0283452	1.13391	-1.03838	1.05544
LesAffx.70038.2.S1_at	0	0.0241971	1.40436	1.13674	1.32456
LesAffx.70053.1.S1_at	0	1.93854e-05	1.29995	-1.0958	1.08362
LesAffx.70085.1.S1_at	0	0.0101705	1.9491	1.2767	1.76991
LesAffx.70085.2.S1_at	0	0.0131226	1.61919	1.1105	1.56895
LesAffx.70375.1.S1_at	0	0.0324017	1.64797	-1.11497	1.61723
LesAffx.70525.3.S1_at	0	0.0160126	1.23713	1.21885	1.27736
LesAffx.71009.1.S1_at	0	0.00113144	1.65482	1.01039	1.38941
LesAffx.71016.1.S1_at	0	0.00159255	1.73586	5.45662	6.10109
LesAffx.71026.1.S1_at	0	0.00682231	1.8979	1.52542	2.10159
LesAffx.71026.2.S1_at	0	0.00776513	1.53118	1.28076	1.78198
LesAffx.71301.1.S1_at	0	0.0480388	1.25975	-1.17191	1.12341
LesAffx.71442.2.S1_at	0	0.00710075	-2.1177	-1.28819	-2.5975
LesAffx.8060.2.S1_at	0	0.00440422	1.46008	-1.04836	1.29298
LesAffx.8170.1.S1_at	0	0.00777558	-1.85596	-1.29494	-2.06652
LesAffx.8297.1.S1_at	0	0.0221987	1.27988	-1.28414	1.04376
LesAffx.8673.1.S1_at	0	0.0158747	1.59812	1.20778	1.48984
LesAffx.9038.3.S1_at	0	0.000278588	5.53634	1.82481	5.83385
LesAffx.9229.1.S1_at	0	0.0363426	-1.63662	-1.38423	-2.15332
LesAffx.71000.1.S1_at	0	0.0273242	1.2297	1.3704	1.76306
LesAffx.14903.1.S1_at	0	0.0139893	-1.36258	1.35433	-1.32515
LesAffx.67313.1.S1_at	0	0.0131626	1.02798	1.34368	1.07666
LesAffx.70164.1.S1_at	0	0.0126633	-2.42789	-1.21325	-2.71241
LesAffx.33545.1.S1_at	0	0.00896118	1.32265	-1.09864	1.39304
LesAffx.43663.1.S1_at	harpin binding protein 1	0.0357336	-1.39877	-1.29514	-1.8582
LesAffx.894.2.S1_at	0	0.00957929	-1.28434	-1.04054	-1.57813
LesAffx.10858.2.S1_at	0	0.0279986	-1.18301	1.10604	-1.14975
LesAffx.70733.1.S1_at	0	0.0125386	-1.54741	-1.06343	-1.78557
LesAffx.3562.1.A1_at	0	0.0449265	-1.26115	-1.07347	-1.20026
LesAffx.21441.2.A1_at	0	0.0264898	-1.78239	-1.1009	-1.83079
LesAffx.21441.2.S1_at	0	0.0487645	-1.57828	-1.01257	-1.66008
LesAffx.21843.2.S1_at	0	0.0332123	1.2349	-1.01199	1.23189
LesAffx.10299.1.S1_at	0	0.00041711	1.84523	1.26711	2.50295
LesAffx.18735.1.S1_at	0	0.0131926	-1.1874	-1.3045	-1.65973
LesAffx.17150.1.A1_at	Nitrite reductase	0.00689895	-1.70454	-1.26868	-2.45425
LesAffx.16966.1.A1_at	0	0.027951	-1.43371	-1.11644	-1.61604
LesAffx.16966.1.S1_at	0	0.027269	-1.34857	-1.02005	-1.33496
LesAffx.42906.1.S1_at	0	0.013835	1.10958	-1.15269	1.05157
LesAffx.28368.2.S1_at	0	0.0139753	-1.75783	1.16039	-1.75334
LesAffx.44018.2.A1_at	0	0.0257542	-1.32833	1.1473	-1.5439
LesAffx.44018.2.S1_at	0	0.00543784	-1.43923	1.01962	-1.73898
LesAffx.10497.2.S1_at	0	0.0279731	-1.67196	-1.32842	-2.03027
LesAffx.24799.2.A1_at	0	0.00932307	-1.58412	-1.08608	-1.80525
LesAffx.69296.1.A1_at	0	0.0393719	-1.59933	-1.22244	-1.79479
LesAffx.69296.1.S1_at	0	0.0260312	-2.24084	1.84673	-3.44074
LesAffx.56.14.A1_at	0	0.0105472	2.50023	-1.0294	2.455
LesAffx.38085.1.A1_at	0	0.0280099	-1.34825	-1.32591	-1.40144
LesAffx.44382.1.A1_at	0	0.0190679	-1.15978	-1.19326	-1.22485
LesAffx.45577.1.A1_at	0	0.0462707	1.2725	1.17434	1.13739
LesAffx.45577.1.S1_at	0	0.0269989	1.09886	-1.2048	1.00365
LesAffx.10235.1.S1_at	0	0.00245088	10.8141	2.44103	13.0088
LesAffx.37588.1.A1_at	0	1.58861e-05	-1.12327	1.35617	-1.00329
LesAffx.24086.1.A1_at	0	0.0248165	-1.15041	1.1664	-1.15091
LesAffx.24086.1.S1_at	0	0.0219762	-2.52283	1.6376	-2.27158
LesAffx.26054.1.S1_at	0	0.00142137	1.05207	1.86905	7.98114
LesAffx.30862.1.S1_at	0	0.0155788	1.3998	1.02746	1.35161
LesAffx.34140.1.A1_at	0	0.0381517	1.02651	-1.27087	-1.05438
LesAffx.34140.1.S1_at	0	0.0211194	2.04497	1.17852	2.1818
LesAffx.3635.1.S1_at	0	0.0333466	3.13685	1.62946	4.34542
LesAffx.40179.1.S1_at	0	0.00434675	-1.11171	1.66304	1.69987
LesAffx.48370.2.A1_at	0	0.0368597	-1.47793	-1.24993	-1.80996
LesAffx.55107.1.A1_at	0	0.0024228	-1.22912	-1.09411	-1.14156
LesAffx.65026.2.A1_at	0	0.00986466	-1.11361	-1.23251	-1.30692
LesAffx.67219.1.S1_at	0	0.0437464	1.23386	-1.24504	1.05527
LesAffx.10313.1.A1_at	0	0.0204794	2.70647	1.598	2.9291
LesAffx.50082.1.A1_at	0	0.00240875	1.96149	1.25736	2.52236
LesAffx.51081.2.S1_at	0	0.00115758	-1.43709	-1.08707	-1.48593
LesAffx.68979.1.A1_at	0	0.0403655	1.01843	1.26771	-1.07067
LesAffx.56422.1.S1_at	0	0.00158206	1.36928	1.21472	1.69756
LesAffx.17130.1.A1_at	0	0.0297106	-1.38934	1.24845	-1.24335
LesAffx.17162.1.S1_at	0	0.0113725	-1.30851	-1.16163	-1.51084
LesAffx.33190.1.A1_at	0	0.0151441	1.74549	1.28159	1.92711
LesAffx.67690.1.S1_at	0	0.0334001	1.33128	1.05996	1.3201
LesAffx.18117.1.S1_at	0	0.0100398	-1.6841	-1.03329	-1.97253
LesAffx.6163.2.S1_at	0	0.0232322	2.46489	1.03717	2.1944
LesAffx.64403.3.S1_at	0	0.0133228	-1.14872	-1.47311	-1.49405
LesAffx.37213.1.S1_at	0	0.0187084	-2.99182	1.13171	-4.48749
LesAffx.67047.1.S1_at	0	0.00150706	-1.44181	-1.2291	-1.65399
LesAffx.65428.2.A1_at	0	0.0247106	-1.44527	-1.59731	-1.65054
LesAffx.56634.1.S1_at	0	0.0285346	4.15024	1.94024	4.71165
LesAffx.33402.1.A1_at	0	0.0111215	2.38389	1.57364	3.42556
LesAffx.46898.1.S1_at	0	0.000172033	2.37114	1.15514	2.55141
LesAffx.6024.1.S1_at	0	0.00819141	3.39359	-1.02877	3.10157
LesAffx.43793.1.S1_at	0	0.032426	1.73149	1.76629	2.07342
LesAffx.24279.1.S1_at	0	0.017423	1.82742	1.062	2.0359
LesAffx.18878.1.S1_at	0	0.0286314	3.34554	1.01559	3.63698
LesAffx.55473.1.S1_at	0	0.0482992	-1.39549	-1.39966	-1.55355
LesAffx.16288.1.S1_at	0	0.0170584	-1.4989	-1.02185	-1.93322
LesAffx.16710.2.A1_at	0	0.0155607	-1.35803	-1.22875	-1.41362
LesAffx.65695.1.S1_at	0	0.0446588	1.56202	1.12369	1.61204
LesAffx.65124.1.S1_at	0	0.00499349	-1.24531	-1.53822	-2.12587
LesAffx.58193.1.S1_at	0	0.0275249	-1.71962	-1.15941	-1.59578
LesAffx.16943.1.S1_at	0	0.0028917	2.58346	-1.0944	2.40108
LesAffx.71349.1.A1_at	0	0.0375439	1.26925	-1.00296	1.16299
LesAffx.71349.1.S1_at	0	0.00217425	1.56642	-1.05899	1.3631
LesAffx.3499.2.A1_at	0	0.0367909	-1.41387	-1.38089	-1.95165
LesAffx.3499.2.S1_at	0	0.0152098	-1.65969	-1.48631	-2.04753
LesAffx.41703.1.A1_at	0	0.0299303	-2.14232	-1.58447	-3.05657
LesAffx.41703.1.S1_at	0	0.0129487	-2.89032	-1.95919	-2.71849
LesAffx.10172.1.A1_at	0	0.0290028	-1.18315	-1.19094	-1.21858
LesAffx.10172.1.S1_at	0	0.0384406	-1.70888	-1.21203	-1.75026
LesAffx.10198.1.A1_at	0	0.0146031	-1.26647	-1.16905	-1.2611
LesAffx.10234.1.A1_at	0	0.0159297	-1.34639	-1.2528	-1.70369
LesAffx.10234.1.S1_at	0	0.0144869	-1.56449	-1.44345	-2.41683
LesAffx.17051.1.A1_at	0	0.0479273	-1.33553	1.20072	-1.02724
LesAffx.17066.1.S1_at	0	0.0480577	1.39648	1.07145	1.1441
LesAffx.37636.1.S1_at	0	0.0395471	-2.54416	-2.41304	-3.51887
LesAffx.37702.2.A1_at	0	0.0376061	-1.46379	1.00987	-1.80959
LesAffx.37702.2.S1_at	0	0.0319624	-1.54022	1.008	-1.99338
LesAffx.44396.1.A1_at	0	0.00665604	-1.21002	1.22224	-1.0974
LesAffx.44424.1.A1_at	0	0.0213966	1.41796	-1.02313	1.15024
LesAffx.44424.1.S1_at	0	0.000178404	1.77201	-1.08803	1.4772
LesAffx.44533.1.A1_at	0	0.00899327	-1.3285	-1.26302	-1.4245
LesAffx.51319.1.A1_at	0	0.00152758	-1.30515	-1.40008	-1.69642
LesAffx.51352.2.S1_at	0	0.0452432	-1.4078	-1.30583	-1.60062
LesAffx.54355.2.S1_at	0	0.0250117	-1.62022	1.18039	-1.13594
LesAffx.63231.1.A1_at	0	0.00388134	-1.33268	1.13667	-1.41196
LesAffx.63231.1.S1_at	0	0.0233508	-2.26474	3.23666	-2.54455
LesAffx.71493.2.S1_at	0	0.00473368	-2.29388	-2.12668	-2.34164
LesAffx.730.3.A1_a_at	0	0.0273173	1.0026	1.19292	-1.11771
LesAffx.869.2.A1_at	0	0.00535788	-1.09802	1.17076	-1.05243
LesAffx.52015.2.A1_at	0	0.0243598	-1.14054	1.17494	-1.28236
LesAffx.64689.1.S1_at	0	0.00583606	2.05608	1.26513	2.11763
LesAffx.34276.2.S1_at	0	0.0456586	1.50086	-1.00448	1.52979
LesAffx.24176.1.A1_at	0	0.0423939	-1.47655	-1.05639	-1.2721
LesAffx.24176.1.S1_at	0	0.00664327	-1.65076	-1.17869	-2.80606
LesAffx.10279.1.A1_at	0	2.89151e-06	6.91972	1.94454	8.91801
LesAffx.10279.1.S1_at	0	0.000312365	2.6218	1.22757	3.35731
LesAffx.7053.1.S1_at	0	0.00137506	-1.45516	-1.04001	-1.45079
LesAffx.44474.1.A1_at	0	0.0242474	-1.45652	-1.37043	-2.3931
LesAffx.44474.1.S1_at	0	0.00770434	-1.91734	-1.41951	-1.65225
LesAffx.44604.1.S1_at	0	0.0465351	-1.19577	1.06513	-1.30116
LesAffx.58228.1.A1_at	0	0.0177258	1.87427	1.4513	1.83777
LesAffx.51454.1.A1_at	0	0.0266286	1.2049	-1.08668	1.1168
LesAffx.3388.1.S1_at	plant cell wall protein SlTFR88	0.0158897	2.30524	1.13551	2.32106
LesAffx.10095.1.A1_at	0	0.0129729	-1.78553	1.04415	-2.01957
LesAffx.10095.1.S1_at	0	0.0454389	-1.29944	1.03867	-1.3247
LesAffx.67908.1.S1_at	0	0.0220522	1.94234	1.01262	1.96307
LesAffx.3610.1.S1_at	0	0.0371199	-1.15524	1.07566	-1.16033
LesAffx.16952.2.S1_at	0	0.0227943	-1.05632	1.3111	-1.13067
LesAffx.52080.1.S1_at	0	0.0200954	1.29174	-1.00978	1.27177
LesAffx.44563.1.A1_at	0	0.0333065	1.46943	1.32994	1.74514
LesAffx.17138.1.S1_at	0	0.0139223	-1.105	-1.32979	-1.28935
LesAffx.3635.2.A1_at	0	0.0229428	2.8954	1.39569	4.15378
LesAffx.51431.1.A1_at	0	0.0242674	1.47587	-1.05014	1.6451
LesAffx.12586.1.A1_at	0	0.00047314	3.05281	-1.42415	1.77393
LesAffx.3572.1.A1_at	0	0.0321375	-2.22076	-2.19486	-2.50317
LesAffx.37565.1.A1_at	0	0.00817794	-1.42707	-1.20061	-1.28733
LesAffx.51414.1.A1_at	0	0.0132636	1.34802	-1.0547	1.26025
LesAffx.17110.1.S1_at	0	0.027339	1.26437	1.01521	1.5011
LesAffx.44565.1.A1_at	0	0.0063207	-1.02797	-1.78776	-1.26032
LesAffx.10694.1.A1_at	0	0.00233658	-1.28973	-1.13546	-1.53653
LesAffx.10694.1.S1_at	0	0.0160828	-1.52013	-1.06769	-1.8165
LesAffx.11665.1.A1_at	0	0.0194108	-1.37858	-1.2207	-1.3764
LesAffx.12783.1.S1_at	0	0.00509935	-3.02206	-1.72873	-3.44864
LesAffx.16204.2.S1_at	0	0.0121113	-1.66038	-1.16499	-1.8998
LesAffx.18344.1.A1_at	0	0.0452202	-1.16442	-1.03498	-1.00779
LesAffx.23884.1.S1_at	0	0.00718283	4.44693	-1.12471	4.39072
LesAffx.37222.1.S1_at	0	0.00875358	1.61473	-1.10615	1.75841
LesAffx.37337.1.S1_at	0	0.0447361	1.32646	2.59964	4.76341
LesAffx.37475.1.A1_at	0	0.00467182	-1.09802	1.1378	1.06115
LesAffx.42926.2.A1_at	0	0.000468435	-1.65929	-1.12169	-1.89838
LesAffx.44139.1.S1_at	0	0.00668759	-1.11562	1.00041	-1.26132
LesAffx.53629.3.S1_at	0	0.0286467	1.41757	-1.06953	1.26184
LesAffx.54756.3.A1_at	0	0.0106948	-1.12012	1.18816	-1.07292
LesAffx.59039.2.S1_at	0	0.0141108	-1.99983	1.02978	-2.33076
LesAffx.62264.2.S1_at	succinic semialdehyde reductase isofom2	0.016518	-2.11282	1.12509	-2.29373
LesAffx.65689.1.S1_at	0	0.000632134	1.97289	-1.13784	1.73365
LesAffx.6721.1.A1_at	0	0.0155523	-1.24334	-1.15551	-1.38294
LesAffx.71527.1.A1_at	0	0.0115067	-1.20365	-1.11566	-1.27206
LesAffx.71527.1.S1_at	0	0.00224555	-2.01324	-1.4717	-3.25472
LesAffx.9975.1.S1_at	0	0.00136253	1.72948	1.14545	1.27443
LesAffx.1574.8.S1_at	0	0.0242946	-1.11107	-1.74302	-1.50545
LesAffx.24294.1.A1_at	0	0.0364201	-1.26982	-1.04562	-1.18278
LesAffx.48402.1.S1_at	0	0.010585	-1.84041	-1.11741	-2.09478
LesAffx.57287.2.S1_at	0	0.00540814	1.89107	1.40091	2.0127
