# Supplementary material for: Tomato Spotted Wilt Virus Benefits a Non-Vector Arthropod, Tetranychus Urticae, by Modulating Different Plant Responses in Tomato
Source: PLoS One. 2013 Sep 18;8(9):e75909. doi: 10.1371/journal.pone.0075909 (PMC3776767; doi:10.1371/journal.pone.0075909)
Supplement: Table S2 — Differentially-expressed genes in tomato plants systemically-infected with TSWV. Statistically significant (P< 0.05, fold change > ± 2). (XLSX) [file pone.0075909.s002.xlsx]

## Sheet: Sheet1
Probe Set ID	p-value	Fold change	Gene Title
Les.3683.1.S1_at	3.35743e-05	53.4503	PR-5x
Les.3673.1.S1_at	6.31954e-05	34.8784	beta-1,3-glucanase
Les.441.1.S1_s_at	0.00149151	18.9818	lipid desaturase-like protein
Les.4880.1.S1_at	0.000446736	15.2723	0
LesAffx.10235.1.S1_at	0.00245088	10.8141	0
Les.1175.2.S1_at	0.0068119	10.3617	0
LesAffx.16164.1.S1_at	0.000761065	10.3555	0
LesAffx.11941.1.S1_at	0.000395686	10.3533	Phytophthora-inhibited protease 1
Les.4460.1.S1_at	0.0102814	8.91255	pathogenesis-related protein P2
Les.435.1.S1_at	0.000622683	8.78671	0
LesAffx.63523.2.S1_at	0.000353196	8.336	0
Les.3652.1.S1_at	0.0297174	8.16625	glucan endo-1,3-beta-D-glucosidase
LesAffx.39043.1.S1_at	0.00104942	8.07961	0
LesAffx.51300.1.S1_at	0.0384603	7.96196	0
LesAffx.43341.1.S1_at	0.00140357	7.9356	0
Les.122.1.S1_at	0.00024344	7.09045	chitinase
Les.3460.1.S1_at	0.00504436	6.96152	acid invertase
LesAffx.22812.2.S1_at	0.0120649	6.94574	0
LesAffx.10279.1.A1_at	2.89151e-06	6.91972	0
LesAffx.837.1.S1_at	0.00181733	6.84222	0
LesAffx.63523.1.S1_at	0.000427716	6.80296	0
Les.5759.1.S1_at	3.58016e-05	6.73315	0
Les.3505.1.S1_at	0.000130006	6.64691	verticillium wilt disease resistance protein
Les.3575.1.S1_at	0.00560834	6.6271	Pti5
Les.293.1.S1_at	0.0123322	6.28983	hypothetical LOC543815
LesAffx.46085.3.S1_at	0.0155344	6.27574	0
Les.1997.3.A1_at	0.0414347	6.12198	0
Les.1997.2.S1_at	0.0337221	6.11887	0
Les.1997.1.S1_at	0.0290941	5.90506	0
Les.3635.1.S1_at	0.000632044	5.89679	subtilisin-like protease
LesAffx.1861.4.S1_at	0.00010397	5.83499	0
LesAffx.56589.2.S1_at	0.00130177	5.82782	0
Les.2529.1.A1_at	0.00188721	5.78974	0
Les.2529.2.S1_at	0.00023015	5.76876	0
LesAffx.56637.1.S1_at	0.0209531	5.69432	0
LesAffx.16769.1.S1_at	3.30778e-05	5.65266	0
Les.3551.1.S1_at	0.0292399	5.61854	ethylene-responsive transcriptional coactivator
LesAffx.56589.1.S1_at	0.00105972	5.56917	0
LesAffx.9038.3.S1_at	0.000278588	5.53634	0
Les.3663.1.S1_at	0.000218701	5.43774	9612 protein
Les.2587.1.A1_at	0.000139631	5.43024	0
Les.5855.1.S1_at	0.0024809	5.37711	PSII polypeptide
LesAffx.70732.1.S1_at	0.0010785	5.35915	0
LesAffx.62420.1.S1_at	0.00957783	5.27912	0
Les.2544.1.A1_at	0.000824305	5.27523	0
LesAffx.11992.1.S1_at	0.00717378	5.02104	0
LesAffx.18587.1.S1_at	0.000499275	5.0117	0
LesAffx.1861.2.S1_at	0.000660802	5.01101	0
Les.3539.1.S1_at	0.00333135	4.93449	phosphoenolpyruvate carboxylase kinase
Les.1349.1.A1_at	0.000253722	4.91334	0
Les.34.1.S1_at	0.000511016	4.89532	Ca2+-ATPase
LesAffx.67017.1.S1_at	0.00364151	4.87812	0
Les.4727.1.S1_at	0.00188426	4.72503	0
Les.4844.1.S1_at	0.0271679	4.56803	0
Les.5225.1.S1_at	0.00659613	4.55256	0
Les.2560.1.S1_at	0.00410438	4.53363	gene product (aa 1-295)
Les.4829.1.S1_at	0.0184668	4.53072	2-oxoglutarate-dependent dioxygenase
LesAffx.344.3.S1_at	0.0118425	4.52361	0
Les.4993.1.S1_at	0.000788005	4.519	0
LesAffx.39098.1.S1_at	0.0360415	4.49857	0
LesAffx.34772.1.S1_at	0.00916068	4.46586	0
LesAffx.23884.1.S1_at	0.00718283	4.44693	0
LesAffx.34973.1.S1_at	0.0024079	4.43865	0
LesAffx.5435.1.S1_at	0.00128219	4.40368	0
LesAffx.18067.1.S1_at	0.000385587	4.38769	0
LesAffx.66253.1.S1_at	0.00331751	4.37162	0
LesAffx.30683.2.S1_at	0.0150924	4.35765	0
LesAffx.35587.1.S1_at	0.0299861	4.34065	0
Les.73.1.S1_at	2.63722e-05	4.28113	hypothetical LOC544136
Les.5567.1.S1_at	0.00235843	4.27072	0
LesAffx.56634.1.S1_at	0.0285346	4.15024	0
Les.15.1.S1_at	0.00140966	4.14928	SBT1 protein
Les.5251.1.S1_at	0.00022389	4.13232	0
Les.4876.1.S1_at	0.00930318	4.12447	EF 1-alpha (AA 1-448)
Les.876.1.A1_at	0.0010455	4.10466	0
Les.5044.1.S1_at	0.0393219	4.07675	0
Les.3581.1.S1_at	0.0498302	4.0026	class II small heat shock protein Le-HSP17.6
Les.3774.1.S1_at	0.00272555	3.97376	hexose transporter protein
Les.2842.2.A1_at	5.29077e-05	3.91867	0
Les.4807.1.S1_at	0.00161092	3.9033	0
Les.3550.1.S1_at	0.0029596	3.90215	ethylene-responsive heat shock protein cognate 70
LesAffx.30683.1.S1_at	0.0211678	3.81583	0
Les.5035.1.S1_at	0.00648814	3.77844	0
Les.1334.1.A1_at	0.00164174	3.73402	0
LesAffx.19571.1.S1_at	0.00911045	3.68437	0
Les.1175.1.S1_at	0.0148225	3.65232	0
LesAffx.69023.1.S1_at	0.0031007	3.64139	0
Les.4462.1.S1_at	7.85313e-05	3.62216	wound induced protein
Les.4948.1.S1_at	0.00149504	3.56609	0
Les.3319.1.S1_at	0.0238315	3.50665	0
Les.3408.1.S1_at	0.0306924	3.50008	PR protein
Les.126.1.S1_at	0.000757501	3.48273	ER33 protein
Les.3578.1.S1_at	0.00715287	3.47706	cytosolic class II small heat shock protein HCT2
Les.3232.1.A1_at	0.00183724	3.46665	0
Les.4496.1.S1_at	0.0205174	3.42368	TSI-1 protein
LesAffx.6024.1.S1_at	0.00819141	3.39359	0
Les.4501.1.S1_at	0.00686641	3.36633	0
LesAffx.68776.1.S1_at	0.00929691	3.35346	0
LesAffx.18878.1.S1_at	0.0286314	3.34554	0
LesAffx.59690.1.S1_at	0.0118523	3.31577	0
LesAffx.52960.1.S1_at	0.0111093	3.28459	0
Les.191.1.S1_at	0.000258496	3.28418	expansin
Les.3485.1.S1_at	0.00144477	3.27373	Na+/H+ antiporter, isoform 1
Les.546.1.A1_at	0.0141044	3.22887	WRKY transcription factor IId-4
Les.2137.1.S1_at	0.0288377	3.15074	EIX receptor 1
Les.3676.1.S1_at	0.000570838	3.14681	myb-related transcription factor
LesAffx.3635.1.S1_at	0.0333466	3.13685	0
LesAffx.57572.1.S1_at	0.00948722	3.11311	0
Les.5131.1.S1_at	0.0497047	3.10153	0
LesAffx.39385.1.S1_at	0.00407836	3.06829	0
LesAffx.42534.1.S1_at	0.0112321	3.05483	0
LesAffx.12586.1.A1_at	0.00047314	3.05281	0
LesAffx.20929.1.S1_at	0.00597449	3.05223	0
LesAffx.62349.1.S1_at	0.00332072	3.04529	0
LesAffx.32653.1.S1_at	0.00910751	3.02191	0
Les.5530.1.S1_at	0.0190714	3.02171	0
Les.123.1.S1_at	0.00178481	3.01475	hypothetical LOC543814
Les.5626.1.S1_at	0.00720941	3.01397	0
Les.3734.1.S1_at	0.0036603	3.01248	hypothetical LOC543817
Les.738.1.S1_at	0.00193756	3.00396	0
LesAffx.68047.1.S1_at	0.0300178	2.98398	0
Les.97.1.S1_at	0.0183814	2.97523	0
Les.4589.1.S1_at	0.000120301	2.93856	0
Les.3777.1.S1_at	0.0110979	2.93334	homologous to glucosyltransferases
Les.4924.1.S1_at	0.0472574	2.90631	0
LesAffx.3635.2.A1_at	0.0229428	2.8954	0
Les.4222.1.S1_at	0.0437682	2.87334	alternative oxidase 1b
LesAffx.57303.1.S1_at	0.0160225	2.86573	0
Les.797.1.S1_at	0.0120918	2.8476	0
Les.5205.1.S1_at	0.00917664	2.8435	0
LesAffx.38821.1.S1_at	0.00332106	2.83202	0
Les.213.1.S1_at	0.0118825	2.82472	metallothionein-like protein
Les.3454.1.S1_at	0.0028432	2.7868	molybdenum cofactor sulfurase
LesAffx.62138.1.S1_at	0.0314744	2.78266	0
Les.2294.2.A1_at	0.00580811	2.76371	0
LesAffx.69808.1.S1_at	0.00346273	2.76102	0
LesAffx.3002.1.S1_at	0.0154657	2.75399	0
Les.1013.1.A1_at	0.0198877	2.75178	0
LesAffx.66459.1.S1_at	0.00093899	2.74249	0
Les.5672.1.S1_at	0.0358342	2.7313	0
LesAffx.10313.1.A1_at	0.0204794	2.70647	0
Les.2212.1.A1_at	0.0141491	2.69294	0
Les.2467.1.S1_at	0.00217009	2.67625	0
LesAffx.71107.1.S1_at	0.000486806	2.63861	0
Les.3636.1.S1_at	0.0439827	2.63396	endo-1,4-beta-D-glucanase
Les.1604.1.A1_at	0.0190597	2.62869	0
Les.4045.1.S1_at	0.0149743	2.62718	0
LesAffx.10279.1.S1_at	0.000312365	2.6218	0
Les.5060.1.S1_at	0.00396623	2.6191	0
Les.3140.2.S1_at	0.00873329	2.61715	0
Les.4043.1.S1_at	0.0283725	2.59914	0
LesAffx.16943.1.S1_at	0.0028917	2.58346	0
Les.292.1.S1_at	0.000314523	2.56762	0
Les.61.1.S1_at	0.0107221	2.5343	RNA-directed RNA polymerase
Les.5443.1.S1_at	0.0222015	2.53346	0
Les.4373.1.S1_at	0.00272029	2.5201	Dem2 protein
LesAffx.1695.1.S1_at	0.00374604	2.51146	0
Les.131.1.S1_at	0.0365686	2.50789	hypothetical LOC543813
LesAffx.56.14.A1_at	0.0105472	2.50023	0
Les.2747.1.S1_at	0.0194016	2.49497	0
Les.3140.3.S1_at	0.0123923	2.49166	0
Les.5458.1.S1_at	0.00428055	2.48849	0
LesAffx.69308.1.S1_at	0.00883156	2.4873	0
Les.3194.1.S1_at	0.0108157	2.47276	0
LesAffx.6163.2.S1_at	0.0232322	2.46489	0
LesAffx.66556.1.S1_at	0.00051657	2.4348	0
Les.3493.1.S1_at	0.0345861	2.43085	phospholipase PLDb1
LesAffx.64990.1.S1_at	0.0211495	2.42887	0
Les.1806.1.S1_at	0.000945309	2.41598	0
Les.2765.3.S1_at	0.000171282	2.4002	0
LesAffx.10955.3.S1_at	0.0076633	2.38721	0
LesAffx.33402.1.A1_at	0.0111215	2.38389	0
Les.2747.2.S1_at	0.0152546	2.3827	0
Les.5208.1.S1_at	0.00842643	2.37115	0
LesAffx.46898.1.S1_at	0.000172033	2.37114	0
Les.2225.1.S1_at	0.0205098	2.36475	0
Les.1360.2.A1_at	0.00471343	2.35542	0
Les.5431.1.S1_at	0.000111067	2.35457	0
LesAffx.62967.1.S1_at	0.000387104	2.35264	0
Les.3396.2.S1_at	0.0327808	2.32156	0
Les.5224.1.S1_at	0.0074223	2.30987	0
Les.4627.1.S1_at	0.0395883	2.30617	0
LesAffx.3388.1.S1_at	0.0158897	2.30524	plant cell wall protein SlTFR88
Les.1672.1.S1_at	0.00201531	2.29088	0
Les.246.1.S1_at	0.015723	2.28629	fructose-1,6-bisphosphate aldolase
Les.5642.1.S1_at	0.00297641	2.25701	0
Les.2523.1.A1_at	0.00513399	2.25443	0
Les.5710.1.S1_at	0.00632783	2.25002	0
LesAffx.25313.1.S1_at	0.0322412	2.24534	0
LesAffx.52595.1.S1_at	0.0118551	2.24363	0
Les.5219.1.S1_at	0.0426273	2.23099	0
Les.1121.1.S1_at	0.00770032	2.23088	0
Les.3396.1.A1_at	0.0134719	2.22768	0
Les.5591.1.S1_at	0.0149287	2.218	0
Les.1806.2.A1_at	0.0332905	2.21498	0
Les.1880.1.A1_at	0.0376138	2.21009	0
LesAffx.56638.1.S1_at	0.00612404	2.2072	0
LesAffx.65908.1.S1_at	0.00084799	2.2043	0
Les.4044.1.S1_at	0.0299618	2.19833	0
Les.4855.1.S1_at	0.00138109	2.19087	0
Les.4598.1.S1_at	0.00884444	2.19076	0
Les.5240.1.S1_at	0.00760388	2.18987	0
Les.2066.1.A1_at	0.0192474	2.18739	0
Les.2765.2.S1_at	0.000411678	2.18562	0
Les.858.1.A1_at	0.000346722	2.17984	0
Les.4217.1.S1_at	0.0447262	2.175	0
Les.5755.1.S1_at	0.00825189	2.1559	0
Les.1360.1.S1_at	0.0238788	2.155	0
LesAffx.4779.1.S1_at	0.0391696	2.15369	0
Les.504.1.A1_at	0.0220473	2.14267	0
LesAffx.66532.1.S1_at	0.0354516	2.14228	0
LesAffx.60966.2.S1_at	0.00570038	2.13989	GRAS1 protein
Les.5826.1.S1_at	0.00595515	2.1391	0
Les.5253.1.S1_at	0.00155275	2.13491	0
Les.4701.1.S1_at	0.0156484	2.13093	0
LesAffx.16165.1.S1_at	0.00564119	2.12576	0
Les.5241.1.S1_at	0.00143421	2.1238	0
LesAffx.18705.1.S1_at	0.0440548	2.12238	0
Les.2030.1.S1_at	0.000888904	2.11582	0
Les.1732.1.S1_at	0.0357745	2.11465	0
Les.26.1.S1_at	0.0216523	2.10965	NADPH oxidase
Les.5027.1.S1_at	0.00572857	2.099	0
Les.1891.1.A1_at	0.0037416	2.09273	0
Les.2218.1.A1_at	0.0154274	2.08999	0
LesAffx.63935.1.S1_at	0.0268879	2.08743	0
Les.4482.1.S1_at	0.00146457	2.0823	0
Les.3494.1.S1_at	0.00176205	2.07985	phospholipase PLDa2
LesAffx.68459.2.S1_at	0.0481386	2.07337	0
Les.452.1.S1_at	0.00575836	2.0721	0
LesAffx.42701.1.S1_at	0.0154189	2.06932	0
LesAffx.64689.1.S1_at	0.00583606	2.05608	0
Les.2348.1.S1_at	0.0195302	2.05224	0
Les.3608.1.S1_at	0.0220145	2.04571	peroxidase
LesAffx.34140.1.S1_at	0.0211194	2.04497	0
Les.4526.1.S1_at	0.0337035	2.03437	protein phosphatase 2C
Les.1718.1.A1_at	0.0476621	2.03139	0
Les.4060.1.S1_at	0.00548669	2.02326	0
LesAffx.16925.1.S1_at	0.00176385	2.01802	0
Les.2842.1.S1_at	0.00198993	2.0162	0
LesAffx.10955.1.S1_at	0.00797483	2.014	0
Les.2518.1.A1_at	0.0236072	2.01357	0
Les.2460.1.S1_at	0.0241397	-7.0681	0
Les.2173.1.A1_at	0.00158593	-6.68175	0
Les.810.1.S1_at	0.00776347	-5.89115	0
LesAffx.59336.1.S1_at	0.00568034	-5.47634	0
Les.2460.2.S1_at	0.0125144	-5.12039	0
Les.4299.1.S1_at	0.000138187	-4.46993	0
Les.1675.1.S1_at	0.00701052	-4.23038	wound-induced proteinase inhibitor II prepeptide
LesAffx.47070.1.S1_at	0.0285776	-4.12701	0
Les.3701.1.S1_at	0.0128653	-4.09098	IAA11 protein
Les.228.1.S1_at	0.0172893	-4.03733	hypothetical LOC543672
Les.1079.1.S1_at	0.014755	-4.00189	0
Les.4333.1.S1_at	0.000216778	-3.91405	TSW12 protein
Les.228.1.S1_a_at	0.0177971	-3.8988	hypothetical LOC543672
Les.1079.2.S1_at	0.0247333	-3.87895	0
Les.3740.1.S1_at	0.00987628	-3.75319	inhibitor of yeast proteinase A /// cathepsin D inhibitor protein
Les.167.1.S1_at	0.0100113	-3.74007	superoxide dismutase (SOD)
Les.2095.1.A1_at	0.0245139	-3.73292	0
LesAffx.49321.1.S1_at	0.0338144	-3.68505	0
Les.111.1.S1_at	0.0284588	-3.62794	beta-galactosidase
LesAffx.57251.1.S1_at	0.00515035	-3.62167	0
LesAffx.62334.1.S1_at	0.0234281	-3.46877	0
LesAffx.49321.2.S1_at	0.0102398	-3.43557	0
Les.1821.1.A1_at	0.00573743	-3.40713	0
LesAffx.69867.1.S1_at	0.0443631	-3.37605	0
LesAffx.69867.3.S1_at	0.0257961	-3.33953	0
LesAffx.56.4.S1_at	0.00269772	-3.31332	0
LesAffx.52572.1.S1_at	0.0377699	-3.31312	CONSTANS 1
Les.5523.1.S1_at	0.0146514	-3.31172	0
Les.3292.2.S1_at	0.000399876	-3.29728	0
Les.4468.2.S1_at	0.000426286	-3.25562	0
Les.14.1.S1_at	0.0036342	-3.24671	SBT2 protein
LesAffx.64357.1.S1_at	0.0183038	-3.23898	0
Les.4957.1.S1_at	0.00261175	-3.18805	0
Les.3397.2.A1_at	0.0137179	-3.17936	0
LesAffx.42797.1.S1_at	0.0112275	-3.16819	0
Les.1481.1.A1_at	0.0232444	-3.15795	0
LesAffx.46815.1.S1_at	0.00764167	-3.0938	0
LesAffx.31514.1.S1_at	0.0282626	-3.08634	0
Les.5171.1.S1_at	0.0206165	-3.08148	0
Les.5112.1.S1_at	0.0115718	-3.02936	0
Les.827.1.S1_at	0.0169694	-3.0265	0
Les.3021.1.S1_at	0.00619598	-3.02222	0
LesAffx.12783.1.S1_at	0.00509935	-3.02206	0
LesAffx.37213.1.S1_at	0.0187084	-2.99182	0
Les.13.1.S1_at	0.0184417	-2.97849	allene oxide synthase
LesAffx.23465.1.S1_at	0.0109086	-2.93166	0
Les.314.2.S1_at	0.00101633	-2.92715	0
LesAffx.41703.1.S1_at	0.0129487	-2.89032	0
LesAffx.46815.2.S1_at	0.0124205	-2.88712	0
LesAffx.70016.1.S1_at	0.0118889	-2.86767	0
Les.3369.2.S1_at	0.027986	-2.85377	0
Les.173.1.S1_at	0.0231389	-2.84508	LePIP1 protein
LesAffx.1276.2.S1_at	0.000806359	-2.80742	0
Les.3292.3.S1_at	0.00115209	-2.80267	0
LesAffx.62070.1.S1_at	0.0348008	-2.78594	0
Les.4021.2.S1_at	0.0109338	-2.76389	0
LesAffx.66811.1.S1_at	0.00312775	-2.75872	0
LesAffx.55921.1.S1_at	0.000975464	-2.75436	0
Les.2696.1.S1_at	0.0155999	-2.74918	0
Les.2415.1.S1_at	0.0421834	-2.6714	0
LesAffx.33890.1.S1_at	0.00581062	-2.65058	0
Les.840.1.A1_at	0.00109877	-2.62897	0
Les.4181.1.A1_at	0.00264866	-2.60363	0
Les.5952.1.S1_at	0.00565762	-2.59105	acyl carrier protein
LesAffx.30198.1.S1_at	0.0186283	-2.58661	0
Les.3681.1.S1_at	0.00539957	-2.58466	hypothetical LOC543709
Les.3732.1.S1_at	0.0414867	-2.58291	endo-beta-1,4-D-glucanase
Les.5715.1.S1_at	0.00461394	-2.57844	0
Les.513.1.S1_at	0.00871282	-2.56319	0
LesAffx.41816.1.S1_at	0.0308927	-2.56093	0
Les.2875.3.S1_at	0.00184254	-2.54813	0
LesAffx.37636.1.S1_at	0.0395471	-2.54416	0
LesAffx.24086.1.S1_at	0.0219762	-2.52283	0
Les.2014.1.A1_at	0.0177234	-2.52135	0
Les.469.2.S1_at	0.00407736	-2.52032	0
Les.5817.1.S1_at	0.00282585	-2.51999	0
LesAffx.56418.1.S1_at	0.00150498	-2.50771	0
Les.3007.1.S1_at	0.0105711	-2.49176	0
Les.2897.1.S1_at	0.00146113	-2.48082	peptide deformylase-like protein
Les.314.1.A1_at	0.00102519	-2.47842	0
Les.3458.1.S1_at	0.00706084	-2.46761	cell-wall invertase
Les.3564.1.A1_a_at	0.000652299	-2.4619	extensin (class I)
LesAffx.1276.1.S1_at	0.000790304	-2.45008	0
Les.1394.1.A1_at	0.000740344	-2.44438	0
LesAffx.29378.1.S1_at	0.00276929	-2.438	0
Les.3590.1.S1_at	0.00660472	-2.43539	endo-xyloglucan transferase
LesAffx.70164.1.S1_at	0.0126633	-2.42789	0
Les.3330.1.S1_at	0.0413849	-2.42458	0
Les.278.1.S1_at	0.00444536	-2.41448	0
LesAffx.68152.1.S1_at	0.00110399	-2.40684	0
LesAffx.68678.1.S1_at	0.00133899	-2.40316	0
Les.4379.2.S1_at	0.00267292	-2.40088	0
Les.64.1.S1_at	0.0466146	-2.39193	gibberellin 20-oxidase-1
Les.4985.1.S1_at	0.0448841	-2.39035	0
LesAffx.39331.1.S1_at	0.00246829	-2.37831	0
LesAffx.14776.1.S1_at	0.0309051	-2.36693	0
Les.3564.1.A1_at	0.000305868	-2.35799	extensin (class I)
Les.4564.1.S1_at	0.00925303	-2.3412	0
Les.4300.2.S1_at	6.93657e-05	-2.33949	0
LesAffx.62264.1.S1_at	0.0102842	-2.33742	succinic semialdehyde reductase isofom2
Les.5239.1.S1_at	0.00478662	-2.3373	0
Les.1079.3.A1_at	0.00278908	-2.33392	0
LesAffx.70106.1.S1_at	0.00056953	-2.32633	0
Les.4021.1.A1_at	0.0242515	-2.31138	0
Les.1087.1.A1_at	0.00112347	-2.30763	0
LesAffx.71493.2.S1_at	0.00473368	-2.29388	0
Les.3366.2.S1_a_at	0.000450711	-2.2856	dehydroquinate dehydratase/shikimate:NADP oxidoreductase
LesAffx.71493.1.S1_at	0.0128167	-2.27628	0
Les.469.1.S1_at	0.00563295	-2.26972	0
LesAffx.45439.1.S1_at	0.0253567	-2.2679	0
LesAffx.63231.1.S1_at	0.0233508	-2.26474	0
Les.3052.2.S1_at	0.00329901	-2.24865	0
LesAffx.49476.1.S1_at	0.00342063	-2.24527	0
LesAffx.69296.1.S1_at	0.0260312	-2.24084	0
Les.2298.2.A1_a_at	0.0462894	-2.23929	0
LesAffx.61753.1.S1_at	0.016914	-2.23884	0
Les.3940.2.A1_at	4.25989e-05	-2.22418	0
LesAffx.3572.1.A1_at	0.0321375	-2.22076	0
Les.3967.1.S1_at	0.0219435	-2.22074	omega-3 fatty acid desaturase
Les.3409.2.S1_at	0.0238962	-2.21875	0
Les.1929.2.S1_at	0.00121917	-2.2139	0
Les.1302.1.A1_at	0.0289539	-2.20033	0
Les.2165.2.A1_at	0.00117918	-2.19248	0
LesAffx.1583.1.S1_at	0.046304	-2.19232	0
Les.4529.1.S1_at	0.0456026	-2.18763	xyloglucan endotransglucosylase-hydrolase XTH7
LesAffx.21101.1.S1_at	0.00623348	-2.17676	0
Les.1979.1.A1_at	0.032418	-2.174	succinic semialdehyde reductase isofom2
Les.2616.1.A1_at	0.0271814	-2.16791	0
LesAffx.40915.1.S1_at	0.00401677	-2.1672	0
Les.2012.1.S1_at	0.00411601	-2.16594	Myo-inositol-1-phosphate synthase
LesAffx.70106.2.S1_at	0.000503515	-2.14987	0
LesAffx.48565.1.S1_at	0.0076456	-2.14942	0
Les.4490.1.S1_at	0.0230636	-2.14832	0
Les.4240.1.S1_at	0.0130946	-2.14569	0
Les.4343.2.S1_at	0.0130359	-2.1442	0
LesAffx.41703.1.A1_at	0.0299303	-2.14232	0
Les.3007.2.S1_at	0.0111564	-2.1412	0
Les.3052.1.S1_at	0.0052203	-2.14085	0
LesAffx.18932.1.S1_at	0.000252305	-2.13914	0
Les.5834.1.S1_at	0.00990413	-2.13704	0
Les.2286.1.S1_at	0.035088	-2.13451	0
Les.745.1.A1_at	0.0421639	-2.1313	0
LesAffx.16433.1.S1_at	0.0113863	-2.13031	0
Les.3374.2.S1_at	0.00110652	-2.12634	0
LesAffx.71442.2.S1_at	0.00710075	-2.1177	0
Les.4300.3.S1_at	0.000571263	-2.11724	0
LesAffx.62264.2.S1_at	0.016518	-2.11282	succinic semialdehyde reductase isofom2
Les.585.1.A1_at	0.0135656	-2.11047	0
Les.275.2.S1_at	0.0418401	-2.10589	0
Les.2934.2.S1_at	0.0269427	-2.10443	0
Les.1147.1.A1_at	0.00160961	-2.09314	0
LesAffx.43379.1.S1_at	0.000618038	-2.09128	0
LesAffx.16645.1.S1_at	0.0422555	-2.09027	0
Les.3932.1.S1_at	0.00665901	-2.08341	0
LesAffx.41774.1.S1_at	0.00919148	-2.08276	0
Les.2946.2.S1_at	0.0102005	-2.07864	0
Les.507.1.S1_at	0.0225715	-2.07496	0
LesAffx.71228.1.S1_at	0.0142204	-2.07333	0
LesAffx.16595.1.S1_at	0.00491218	-2.07234	0
LesAffx.15299.1.S1_at	0.0148131	-2.07222	0
Les.2169.2.S1_at	0.0350339	-2.07077	0
LesAffx.34223.1.S1_at	0.00908392	-2.06423	0
Les.3065.1.S1_at	0.00282475	-2.0531	0
Les.3237.2.S1_at	0.00321649	-2.05256	0
Les.469.3.A1_at	0.0155214	-2.05248	0
LesAffx.59595.1.S1_at	0.0156105	-2.05232	0
LesAffx.62303.1.S1_at	0.0139985	-2.04528	0
LesAffx.49534.1.S1_at	0.0213992	-2.0438	0
Les.5690.1.S1_at	0.00203856	-2.04289	0
Les.2169.1.S1_at	0.0418795	-2.04144	0
Les.3042.2.S1_at	0.0472212	-2.03981	0
Les.3932.2.S1_at	0.008266	-2.03322	0
Les.796.1.A1_at	0.0482166	-2.03311	carbonic anhydrase
LesAffx.33200.1.S1_at	0.0121548	-2.03293	0
Les.3213.1.S1_at	0.03189	-2.03074	0
LesAffx.68121.1.S1_at	0.0124571	-2.02748	0
LesAffx.71527.1.S1_at	0.00224555	-2.01324	0
LesAffx.41316.1.S1_at	0.00575767	-2.01028	0
LesAffx.5957.1.S1_at	0.0090067	-2.00736	0
LesAffx.6388.1.S1_at	0.0179244	-2.00633	0
Les.4058.1.S1_at	0.006866	-2.00508	0
LesAffx.33459.1.S1_at	0.00537244	-2.00176	0
LesAffx.67887.1.S1_at	0.0135885	-2.00151	0
