# Supplementary material for: Tomato Spotted Wilt Virus Benefits a Non-Vector Arthropod, Tetranychus Urticae, by Modulating Different Plant Responses in Tomato
Source: PLoS One. 2013 Sep 18;8(9):e75909. doi: 10.1371/journal.pone.0075909 (PMC3776767; doi:10.1371/journal.pone.0075909)
Supplement: Table S4 — Differentially-expressed genes in tomato plants systemically-infected with TSWV and infested with TSM. Statistically significant (P< 0.05, fold change > ± 2). (XLSX) [file pone.0075909.s004.xlsx]

## Sheet: Sheet1
Probe Set ID	P-value	Fold change	Gene Title
Les.3683.1.S1_at	3.35743e-05	49.1911	PR-5x
Les.3940.2.A1_at	4.25989e-05	36.7191	0
Les.3673.1.S1_at	6.31954e-05	28.6067	beta-1,3-glucanase
Les.4820.1.S1_x_at	0.0101318	22.3832	cysteine protease inhibitor /// multicystatin
Les.804.1.S1_at	0.000765326	21.0716	0
Les.441.1.S1_s_at	0.00149151	20.3581	lipid desaturase-like protein
Les.840.1.A1_at	0.00109877	19.8721	0
Les.4880.1.S1_at	0.000446736	17.9878	0
Les.3663.1.S1_at	0.000218701	16.8914	9612 protein
Les.3740.1.S1_at	0.00987628	16.8466	inhibitor of yeast proteinase A /// cathepsin D inhibitor protein
Les.3575.1.S1_at	0.00560834	15.5755	Pti5
Les.828.1.A1_at	0.0233116	14.4129	0
Les.3210.2.A1_at	0.00606922	13.4516	0
LesAffx.10235.1.S1_at	0.00245088	13.0088	0
LesAffx.22812.2.S1_at	0.0120649	12.668	0
Les.4460.1.S1_at	0.0102814	12.4527	pathogenesis-related protein P2
LesAffx.43341.1.S1_at	0.00140357	12.091	0
Les.3210.1.S1_at	0.000781004	11.7931	0
Les.1175.2.S1_at	0.0068119	11.268	0
LesAffx.16164.1.S1_at	0.000761065	10.8858	0
Les.4948.1.S1_at	0.00149504	10.3149	0
LesAffx.51300.1.S1_at	0.0384603	10.1371	0
LesAffx.69808.1.S1_at	0.00346273	10.0544	0
LesAffx.837.1.S1_at	0.00181733	9.82669	0
LesAffx.16769.1.S1_at	3.30778e-05	9.7289	0
Les.1675.1.S1_at	0.00701052	9.58498	wound-induced proteinase inhibitor II prepeptide
Les.3652.1.S1_at	0.0297174	9.23512	glucan endo-1,3-beta-D-glucosidase
LesAffx.10279.1.A1_at	2.89151e-06	8.91801	0
LesAffx.62349.1.S1_at	0.00332072	8.81249	0
Les.293.1.S1_at	0.0123322	8.77915	hypothetical LOC543815
LesAffx.63523.2.S1_at	0.000353196	8.65295	0
Les.191.1.S1_at	0.000258496	8.62164	expansin
Les.3460.1.S1_at	0.00504436	8.51359	acid invertase
LesAffx.11941.1.S1_at	0.000395686	8.36075	Phytophthora-inhibited protease 1
Les.3210.2.A1_a_at	0.00182092	8.27404	0
Les.796.1.A1_at	0.0482166	8.2137	carbonic anhydrase
Les.3299.2.A1_s_at	0.00137171	8.20202	arginase 2
Les.5759.1.S1_at	3.58016e-05	8.01902	0
LesAffx.26054.1.S1_at	0.00142137	7.98114	0
LesAffx.62420.1.S1_at	0.00957783	7.94177	0
Les.435.1.S1_at	0.000622683	7.80267	0
Les.3505.1.S1_at	0.000130006	7.70201	verticillium wilt disease resistance protein
Les.84.1.S1_at	0.00910874	7.53429	leucine aminopeptidase
Les.3974.1.A1_at	0.0284233	7.4014	metallocarboxypeptidase inhibitor
Les.5530.1.S1_at	0.0190714	7.3434	0
LesAffx.39098.1.S1_at	0.0360415	7.27572	0
Les.2529.2.S1_at	0.00023015	7.14663	0
Les.2560.1.S1_at	0.00410438	7.01226	gene product (aa 1-295)
LesAffx.66354.1.S1_at	0.0356473	6.98994	0
LesAffx.1861.4.S1_at	0.00010397	6.97033	0
Les.122.1.S1_at	0.00024344	6.95723	chitinase
LesAffx.18587.1.S1_at	0.000499275	6.94925	0
LesAffx.1.1.S1_at	0.00212536	6.92106	arginase 2
LesAffx.57572.1.S1_at	0.00948722	6.87456	0
Les.51.1.S1_at	0.00095068	6.87297	ribonuclease
LesAffx.63523.1.S1_at	0.000427716	6.78713	0
LesAffx.70732.1.S1_at	0.0010785	6.60513	0
Les.2529.1.A1_at	0.00188721	6.59311	0
Les.2173.1.A1_at	0.00158593	6.54155	0
Les.2544.1.A1_at	0.000824305	6.53405	0
LesAffx.46085.3.S1_at	0.0155344	6.47918	0
Les.3636.1.S1_at	0.0439827	6.47725	endo-1,4-beta-D-glucanase
Les.647.1.A1_at	0.0245919	6.32682	0
LesAffx.53591.1.S1_at	0.0105019	6.28093	0
Les.4299.1.S1_at	0.000138187	6.27626	0
Les.3286.1.S1_at	0.00268289	6.19289	0
LesAffx.344.3.S1_at	0.0118425	6.19141	0
Les.3299.1.S1_at	0.000292592	6.18673	Arginase 2
LesAffx.56637.1.S1_at	0.0209531	6.14904	0
LesAffx.71016.1.S1_at	0.00159255	6.10109	0
Les.3551.1.S1_at	0.0292399	5.92002	ethylene-responsive transcriptional coactivator
LesAffx.35587.1.S1_at	0.0299861	5.88273	0
Les.2587.1.A1_at	0.000139631	5.84383	0
LesAffx.9038.3.S1_at	0.000278588	5.83385	0
LesAffx.11992.1.S1_at	0.00717378	5.81713	0
LesAffx.1861.2.S1_at	0.000660802	5.78437	0
LesAffx.39043.1.S1_at	0.00104942	5.73265	0
LesAffx.30683.2.S1_at	0.0150924	5.71203	0
Les.3774.1.S1_at	0.00272555	5.59003	hexose transporter protein
Les.73.1.S1_at	2.63722e-05	5.49659	hypothetical LOC544136
Les.3635.1.S1_at	0.000632044	5.46923	subtilisin-like protease
Les.1997.3.A1_at	0.0414347	5.34378	0
Les.3676.1.S1_at	0.000570838	5.33569	myb-related transcription factor
Les.4462.1.S1_at	7.85313e-05	5.27581	wound induced protein
Les.5855.1.S1_at	0.0024809	5.21082	PSII polypeptide
Les.3140.2.S1_at	0.00873329	5.1718	0
Les.4222.1.S1_at	0.0437682	5.15386	alternative oxidase 1b
Les.5225.1.S1_at	0.00659613	5.12881	0
Les.4829.1.S1_at	0.0184668	4.98312	2-oxoglutarate-dependent dioxygenase
Les.3266.2.S1_at	0.0141664	4.97086	0
Les.1997.2.S1_at	0.0337221	4.93769	0
LesAffx.34973.1.S1_at	0.0024079	4.86377	0
Les.4627.1.S1_at	0.0395883	4.85761	0
LesAffx.69164.1.S1_at	0.0373657	4.84753	0
LesAffx.30683.1.S1_at	0.0211678	4.82114	0
Les.5044.1.S1_at	0.0393219	4.79106	0
Les.4924.1.S1_at	0.0472574	4.78493	0
Les.4876.1.S1_at	0.00930318	4.76361	EF 1-alpha (AA 1-448)
LesAffx.37337.1.S1_at	0.0447361	4.76341	0
Les.1349.1.A1_at	0.000253722	4.76045	0
Les.1997.1.S1_at	0.0290941	4.74386	0
Les.4993.1.S1_at	0.000788005	4.7261	0
LesAffx.56634.1.S1_at	0.0285346	4.71165	0
LesAffx.67017.1.S1_at	0.00364151	4.59809	0
Les.2747.2.S1_at	0.0152546	4.53584	0
Les.2747.1.S1_at	0.0194016	4.53138	0
LesAffx.56589.2.S1_at	0.00130177	4.52699	0
Les.34.1.S1_at	0.000511016	4.50196	Ca2+-ATPase
LesAffx.9910.1.S1_at	0.0330887	4.49177	0
Les.3266.3.S1_at	0.0098428	4.48076	0
Les.3140.3.S1_at	0.0123923	4.44954	0
LesAffx.10955.3.S1_at	0.0076633	4.39648	0
LesAffx.23884.1.S1_at	0.00718283	4.39072	0
LesAffx.56589.1.S1_at	0.00105972	4.36283	0
LesAffx.3635.1.S1_at	0.0333466	4.34542	0
Les.4501.1.S1_at	0.00686641	4.33126	0
LesAffx.69023.1.S1_at	0.0031007	4.3248	0
Les.2137.1.S1_at	0.0288377	4.28803	EIX receptor 1
LesAffx.30832.1.S1_at	0.00408787	4.25398	0
Les.5240.1.S1_at	0.00760388	4.16877	0
LesAffx.3635.2.A1_at	0.0229428	4.15378	0
LesAffx.5435.1.S1_at	0.00128219	4.12206	0
Les.1604.1.A1_at	0.0190597	4.11099	0
Les.4496.1.S1_at	0.0205174	4.10725	TSI-1 protein
LesAffx.10955.1.S1_at	0.00797483	3.99134	0
LesAffx.16925.1.S1_at	0.00176385	3.96108	0
LesAffx.62138.1.S1_at	0.0314744	3.88779	0
Les.3396.2.S1_at	0.0327808	3.8736	0
Les.1334.1.A1_at	0.00164174	3.78538	0
Les.3397.2.A1_at	0.0137179	3.77342	0
Les.797.1.S1_at	0.0120918	3.76014	0
LesAffx.10955.2.S1_at	0.00641804	3.70601	0
Les.546.1.A1_at	0.0141044	3.70166	WRKY transcription factor IId-4
Les.15.1.S1_at	0.00140966	3.68169	SBT1 protein
Les.1175.1.S1_at	0.0148225	3.64996	0
Les.5672.1.S1_at	0.0358342	3.64068	0
Les.1013.1.A1_at	0.0198877	3.63799	0
LesAffx.18878.1.S1_at	0.0286314	3.63698	0
Les.5567.1.S1_at	0.00235843	3.62725	0
Les.4807.1.S1_at	0.00161092	3.62398	0
Les.5035.1.S1_at	0.00648814	3.57945	0
LesAffx.38821.1.S1_at	0.00332106	3.5376	0
Les.4844.1.S1_at	0.0271679	3.52224	0
Les.2842.2.A1_at	5.29077e-05	3.50638	0
Les.3396.1.A1_at	0.0134719	3.48999	0
Les.3232.1.A1_at	0.00183724	3.48737	0
Les.5251.1.S1_at	0.00022389	3.47152	0
LesAffx.19571.1.S1_at	0.00911045	3.44838	0
Les.3319.1.S1_at	0.0238315	3.4309	0
LesAffx.34772.1.S1_at	0.00916068	3.43013	0
LesAffx.33402.1.A1_at	0.0111215	3.42556	0
Les.5131.1.S1_at	0.0497047	3.40771	0
Les.4488.1.S1_at	0.020266	3.3808	threonine deaminase
Les.738.1.S1_at	0.00193756	3.37328	0
LesAffx.10279.1.S1_at	0.000312365	3.35731	0
Les.3408.1.S1_at	0.0306924	3.34872	PR protein
Les.4727.1.S1_at	0.00188426	3.33523	0
Les.2946.2.S1_at	0.0102005	3.31656	0
Les.3734.1.S1_at	0.0036603	3.31363	hypothetical LOC543817
Les.876.1.A1_at	0.0010455	3.3007	0
Les.5205.1.S1_at	0.00917664	3.29404	0
LesAffx.18067.1.S1_at	0.000385587	3.28072	0
LesAffx.63935.1.S1_at	0.0268879	3.27323	0
LesAffx.57303.1.S1_at	0.0160225	3.27144	0
Les.131.1.S1_at	0.0365686	3.25733	hypothetical LOC543813
LesAffx.52960.1.S1_at	0.0111093	3.24903	0
Les.5626.1.S1_at	0.00720941	3.23672	0
Les.3454.1.S1_at	0.0028432	3.22608	molybdenum cofactor sulfurase
Les.3502.1.S1_at	0.0303687	3.17816	auxin-regulated dual specificity cytosolic kinase
Les.4912.1.S1_at	0.00112098	3.174	0
LesAffx.42534.1.S1_at	0.0112321	3.1739	0
LesAffx.32653.1.S1_at	0.00910751	3.16107	0
Les.4589.1.S1_at	0.000120301	3.14966	0
Les.213.1.S1_at	0.0118825	3.14766	metallothionein-like protein
Les.3777.1.S1_at	0.0110979	3.14023	homologous to glucosyltransferases
Les.1606.1.S1_at	0.0313502	3.12103	0
LesAffx.16165.1.S1_at	0.00564119	3.10558	0
LesAffx.6024.1.S1_at	0.00819141	3.10157	0
Les.3493.1.S1_at	0.0345861	3.06426	phospholipase PLDb1
LesAffx.64990.1.S1_at	0.0211495	3.059	0
Les.1672.1.S1_at	0.00201531	3.053	0
Les.292.1.S1_at	0.000314523	3.05291	0
LesAffx.62967.1.S1_at	0.000387104	3.03748	0
LesAffx.3002.1.S1_at	0.0154657	3.03637	0
Les.126.1.S1_at	0.000757501	3.01395	ER33 protein
LesAffx.68047.1.S1_at	0.0300178	3.01309	0
Les.5208.1.S1_at	0.00842643	3.01132	0
Les.4045.1.S1_at	0.0149743	3.00239	0
LesAffx.66459.1.S1_at	0.00093899	2.9901	0
Les.3021.1.S1_at	0.00619598	2.98308	0
Les.4043.1.S1_at	0.0283725	2.92915	0
LesAffx.10313.1.A1_at	0.0204794	2.9291	0
Les.1197.2.A1_at	0.0437029	2.92027	0
Les.4330.1.S1_s_at	0.0445155	2.90692	histone H1
Les.61.1.S1_at	0.0107221	2.87777	RNA-directed RNA polymerase
AFFX-Le_GlutTrans_3_at	0.046921	2.87502	0
LesAffx.71598.1.S1_at	0.0380374	2.86552	0
Les.1557.1.A1_at	0.000230535	2.81505	0
Les.4483.1.S1_at	0.0381967	2.80337	NAC domain protein
Les.3485.1.S1_at	0.00144477	2.76877	Na+/H+ antiporter, isoform 1
LesAffx.69308.1.S1_at	0.00883156	2.75433	0
Les.4140.1.S1_at	0.0309055	2.75136	0
LesAffx.68994.1.S1_at	0.0365998	2.74669	0
LesAffx.21820.1.S1_at	0.0399747	2.73664	0
Les.1806.1.S1_at	0.000945309	2.71268	0
Les.4724.1.S1_at	0.0430589	2.70937	0
Les.230.1.S1_at	0.0203001	2.70613	0
Les.3710.1.S1_at	0.0364761	2.69668	alternaria stem canker resistance protein
Les.3397.1.S1_at	0.00801148	2.69349	0
LesAffx.68776.1.S1_at	0.00929691	2.69104	0
Les.1732.1.S1_at	0.0357745	2.6881	0
Les.2467.1.S1_at	0.00217009	2.68304	0
Les.2971.2.A1_at	0.0440633	2.67381	0
Les.2218.1.A1_at	0.0154274	2.66027	0
LesAffx.56638.1.S1_at	0.00612404	2.65839	0
Les.275.1.S1_at	0.00595458	2.63788	formate dehydrogenase
Les.4468.2.S1_at	0.000426286	2.61842	0
LesAffx.39385.1.S1_at	0.00407836	2.60449	0
Les.1699.2.S1_at	0.000407275	2.59753	0
LesAffx.47467.1.S1_at	0.0388231	2.58897	0
Les.2523.1.A1_at	0.00513399	2.58629	0
Les.97.1.S1_at	0.0183814	2.56375	0
Les.1360.2.A1_at	0.00471343	2.5601	0
Les.858.1.A1_at	0.000346722	2.55538	0
LesAffx.46898.1.S1_at	0.000172033	2.55141	0
Les.123.1.S1_at	0.00178481	2.54047	hypothetical LOC543814
LesAffx.66253.1.S1_at	0.00331751	2.53616	0
Les.5421.1.S1_at	0.00106919	2.52929	0
Les.4044.1.S1_at	0.0299618	2.52441	0
Les.1699.1.A1_at	0.000533824	2.52253	0
LesAffx.50082.1.A1_at	0.00240875	2.52236	0
LesAffx.10299.1.S1_at	0.00041711	2.50295	0
Les.3194.1.S1_at	0.0108157	2.49437	0
Les.3034.1.S1_at	0.0276276	2.48734	0
Les.1806.2.A1_at	0.0332905	2.47254	0
Les.2294.2.A1_at	0.00580811	2.46869	0
Les.1880.1.A1_at	0.0376138	2.46521	0
Les.5224.1.S1_at	0.0074223	2.46357	0
LesAffx.56.14.A1_at	0.0105472	2.455	0
Les.5940.1.S1_at	0.00471059	2.44817	non-inducible immunity 1
Les.3539.1.S1_at	0.00333135	2.44345	phosphoenolpyruvate carboxylase kinase
LesAffx.66556.1.S1_at	0.00051657	2.44129	0
Les.1243.1.A1_at	0.0363608	2.43393	0
LesAffx.47885.1.S1_at	0.0156546	2.43009	0
Les.5755.1.S1_at	0.00825189	2.42753	0
LesAffx.66532.1.S1_at	0.0354516	2.41935	0
LesAffx.69997.1.S1_at	0.0369167	2.41775	0
Les.2765.3.S1_at	0.000171282	2.41001	0
Les.5826.1.S1_at	0.00595515	2.4074	0
LesAffx.60966.2.S1_at	0.00570038	2.40697	GRAS1 protein
LesAffx.16943.1.S1_at	0.0028917	2.40108	0
LesAffx.68459.2.S1_at	0.0481386	2.39366	0
Les.5241.1.S1_at	0.00143421	2.38861	0
Les.4482.1.S1_at	0.00146457	2.38789	0
Les.5710.1.S1_at	0.00632783	2.38323	0
LesAffx.59690.1.S1_at	0.0118523	2.37216	0
Les.180.1.S1_at	0.0409466	2.36722	annexin p35
Les.4373.1.S1_at	0.00272029	2.36631	Dem2 protein
Les.246.1.S1_at	0.015723	2.36373	fructose-1,6-bisphosphate aldolase
Les.3550.1.S1_at	0.0029596	2.36077	ethylene-responsive heat shock protein cognate 70
Les.5102.1.S1_at	0.00975544	2.35811	0
Les.4701.1.S1_at	0.0156484	2.35143	0
Les.4217.1.S1_at	0.0447262	2.3455	0
LesAffx.42701.1.S1_at	0.0154189	2.33642	0
LesAffx.4779.1.S1_at	0.0391696	2.33093	0
Les.513.1.S1_at	0.00871282	2.33041	0
Les.5458.1.S1_at	0.00428055	2.32793	0
Les.4596.1.S1_at	0.0483955	2.32739	60S ribosomal protein L10
Les.4397.1.S1_at	0.0174786	2.3233	0
LesAffx.3388.1.S1_at	0.0158897	2.32106	plant cell wall protein SlTFR88
Les.2225.1.S1_at	0.0205098	2.30269	0
LesAffx.25313.1.S1_at	0.0322412	2.29674	0
Les.2765.2.S1_at	0.000411678	2.27739	0
Les.3578.1.S1_at	0.00715287	2.26873	cytosolic class II small heat shock protein HCT2
LesAffx.71107.1.S1_at	0.000486806	2.26136	0
Les.3515.1.S1_at	0.0368687	2.24829	wound-inducible carboxypeptidase
Les.2030.1.S1_at	0.000888904	2.24746	0
Les.3039.1.S1_at	0.0341976	2.23799	phospho-2-dehydro-3-deoxyheptonate aldolase
Les.3608.1.S1_at	0.0220145	2.23463	peroxidase
Les.1389.1.S1_at	0.0364786	2.23221	non-specific lipid transfer protein
LesAffx.5533.1.S1_at	0.0142695	2.22176	0
Les.2594.1.S1_at	4.7918e-05	2.22159	0
LesAffx.1959.1.S1_at	0.0134984	2.21838	0
LesAffx.61848.1.S1_at	0.00739899	2.21659	0
Les.4526.1.S1_at	0.0337035	2.21647	protein phosphatase 2C
LesAffx.6163.2.S1_at	0.0232322	2.1944	0
LesAffx.52595.1.S1_at	0.0118551	2.18568	0
Les.2348.1.S1_at	0.0195302	2.18262	0
LesAffx.34140.1.S1_at	0.0211194	2.1818	0
Les.4598.1.S1_at	0.00884444	2.17974	0
LesAffx.18705.1.S1_at	0.0440548	2.17669	0
Les.2121.1.A1_at	0.0216136	2.17251	defense-signaling glycopeptide hormone precursor
Les.5647.1.S1_at	0.0151173	2.16539	0
LesAffx.54536.1.S1_at	0.014971	2.15917	0
Les.504.1.A1_at	0.0220473	2.15596	0
Les.4987.1.S1_at	0.0233036	2.14435	0
Les.3735.1.S1_at	0.0179745	2.13123	hypothetical LOC543816
Les.1360.1.S1_at	0.0238788	2.12656	0
Les.326.1.A1_at	0.0201902	2.12112	0
LesAffx.55870.1.S1_at	0.0396512	2.12016	0
LesAffx.64689.1.S1_at	0.00583606	2.11763	0
LesAffx.62617.1.S1_at	0.0362459	2.11667	0
Les.2859.2.A1_at	0.0142741	2.11643	0
Les.1891.1.A1_at	0.0037416	2.11237	0
Les.1121.1.S1_at	0.00770032	2.10906	0
LesAffx.71026.1.S1_at	0.00682231	2.10159	0
Les.5591.1.S1_at	0.0149287	2.09634	0
LesAffx.43793.1.S1_at	0.032426	2.07342	0
Les.4864.1.S1_at	0.00593289	2.07168	0
Les.5.1.S1_a_at	0.00540884	2.07089	0
Les.2490.1.S1_at	0.0240105	2.06748	mevalonate disphosphate decarboxylase
Les.5443.1.S1_at	0.0222015	2.06698	0
Les.5954.1.S1_at	0.0166462	2.06694	MAPKK
LesAffx.65908.1.S1_at	0.00084799	2.06148	0
Les.5431.1.S1_at	0.000111067	2.06122	0
Les.3046.1.S1_at	0.0236836	2.0608	0
LesAffx.24279.1.S1_at	0.017423	2.0359	0
Les.1296.1.A1_at	0.00309843	2.02448	0
Les.4397.2.A1_at	0.0049888	2.02065	0
LesAffx.60643.2.S1_at	0.00808783	2.0197	0
Les.4355.2.A1_at	0.0238416	2.01947	0
Les.2127.1.A1_at	0.00210199	2.01645	0
LesAffx.57287.2.S1_at	0.00540814	2.0127	0
Les.5322.1.S1_at	0.000836882	2.01176	0
LesAffx.44354.1.S1_at	0.0108412	2.00196	0
Les.2012.1.S1_at	0.00411601	-8.36462	Myo-inositol-1-phosphate synthase
Les.64.1.S1_at	0.0466146	-8.01053	gibberellin 20-oxidase-1
Les.111.1.S1_at	0.0284588	-6.56716	beta-galactosidase
LesAffx.59336.1.S1_at	0.00568034	-6.54463	0
Les.228.1.S1_at	0.0172893	-6.42747	hypothetical LOC543672
Les.3590.1.S1_at	0.00660472	-6.25904	endo-xyloglucan transferase
Les.228.1.S1_a_at	0.0177971	-6.2116	hypothetical LOC543672
Les.827.1.S1_at	0.0169694	-5.95259	0
Les.810.1.S1_at	0.00776347	-5.75864	0
Les.2460.1.S1_at	0.0241397	-5.49246	0
LesAffx.57251.1.S1_at	0.00515035	-5.37512	0
Les.1079.1.S1_at	0.014755	-5.36283	0
LesAffx.52572.1.S1_at	0.0377699	-4.97116	CONSTANS 1
Les.1079.2.S1_at	0.0247333	-4.91988	0
LesAffx.47070.1.S1_at	0.0285776	-4.91561	0
LesAffx.14776.1.S1_at	0.0309051	-4.8055	0
Les.4021.2.S1_at	0.0109338	-4.70936	0
Les.5112.1.S1_at	0.0115718	-4.56977	0
LesAffx.64062.1.S1_at	0.0340412	-4.5592	0
LesAffx.71664.1.S1_at	0.0394712	-4.52625	0
LesAffx.70016.1.S1_at	0.0118889	-4.50912	0
Les.2460.2.S1_at	0.0125144	-4.49663	0
LesAffx.37213.1.S1_at	0.0187084	-4.48749	0
LesAffx.69867.1.S1_at	0.0443631	-4.47329	0
LesAffx.62334.1.S1_at	0.0234281	-4.37695	0
Les.3701.1.S1_at	0.0128653	-4.30588	IAA11 protein
Les.1821.1.A1_at	0.00573743	-4.27701	0
LesAffx.69867.3.S1_at	0.0257961	-4.26123	0
Les.3458.1.S1_at	0.00706084	-4.24909	cell-wall invertase
Les.3242.3.S1_at	0.0433763	-4.19681	0
Les.3369.2.S1_at	0.027986	-4.15168	0
Les.2415.1.S1_at	0.0421834	-4.14068	0
LesAffx.46815.1.S1_at	0.00764167	-4.12528	0
LesAffx.42797.1.S1_at	0.0112275	-4.09948	0
LesAffx.49534.1.S1_at	0.0213992	-4.08586	0
Les.4021.1.A1_at	0.0242515	-3.94681	0
LesAffx.66811.1.S1_at	0.00312775	-3.92753	0
Les.3330.1.S1_at	0.0413849	-3.90509	0
LesAffx.49476.1.S1_at	0.00342063	-3.89789	0
Les.4957.1.S1_at	0.00261175	-3.79203	0
Les.5523.1.S1_at	0.0146514	-3.78422	0
Les.3119.2.S1_at	0.011523	-3.74698	0
Les.2095.1.A1_at	0.0245139	-3.74011	0
Les.3932.2.S1_at	0.008266	-3.7105	0
LesAffx.46815.2.S1_at	0.0124205	-3.68496	0
LesAffx.64357.1.S1_at	0.0183038	-3.64435	0
Les.5834.1.S1_at	0.00990413	-3.63591	0
Les.173.1.S1_at	0.0231389	-3.62971	LePIP1 protein
Les.3932.1.S1_at	0.00665901	-3.60608	0
Les.3119.3.S1_at	0.00995171	-3.6041	0
Les.1481.1.A1_at	0.0232444	-3.55095	0
LesAffx.55921.1.S1_at	0.000975464	-3.54489	0
LesAffx.62070.1.S1_at	0.0348008	-3.53732	0
LesAffx.37636.1.S1_at	0.0395471	-3.51887	0
LesAffx.12783.1.S1_at	0.00509935	-3.44864	0
LesAffx.69296.1.S1_at	0.0260312	-3.44074	0
LesAffx.33890.1.S1_at	0.00581062	-3.42499	0
Les.5715.1.S1_at	0.00461394	-3.41457	0
Les.1923.1.S1_at	0.0438838	-3.40376	0
Les.314.2.S1_at	0.00101633	-3.39557	0
Les.3564.1.A1_at	0.000305868	-3.32257	extensin (class I)
Les.3932.3.S1_at	0.0153451	-3.32141	0
Les.3007.1.S1_at	0.0105711	-3.28058	0
Les.4529.1.S1_at	0.0456026	-3.27168	xyloglucan endotransglucosylase-hydrolase XTH7
LesAffx.71527.1.S1_at	0.00224555	-3.25472	0
LesAffx.71247.1.S1_at	0.00707645	-3.2376	0
Les.3564.1.A1_a_at	0.000652299	-3.22824	extensin (class I)
LesAffx.1276.1.S1_at	0.000790304	-3.22765	0
LesAffx.70106.1.S1_at	0.00056953	-3.22415	0
LesAffx.30198.1.S1_at	0.0186283	-3.2051	0
Les.3681.1.S1_at	0.00539957	-3.19332	hypothetical LOC543709
Les.4379.2.S1_at	0.00267292	-3.18388	0
Les.5952.1.S1_at	0.00565762	-3.17278	acyl carrier protein
Les.3732.1.S1_at	0.0414867	-3.16243	endo-beta-1,4-D-glucanase
Les.5171.1.S1_at	0.0206165	-3.12009	0
Les.2165.2.A1_at	0.00117918	-3.11574	0
LesAffx.41316.1.S1_at	0.00575767	-3.11463	0
Les.4490.1.S1_at	0.0230636	-3.10585	0
LesAffx.1276.2.S1_at	0.000806359	-3.09999	0
Les.745.1.A1_at	0.0421639	-3.09624	0
Les.2286.1.S1_at	0.035088	-3.09584	0
LesAffx.41703.1.A1_at	0.0299303	-3.05657	0
LesAffx.1583.1.S1_at	0.046304	-3.04879	0
LesAffx.67887.1.S1_at	0.0135885	-3.04522	0
LesAffx.56418.1.S1_at	0.00150498	-3.01818	0
Les.585.1.A1_at	0.0135656	-2.9885	0
LesAffx.48565.1.S1_at	0.0076456	-2.98197	0
Les.2616.1.A1_at	0.0271814	-2.97861	0
LesAffx.70106.2.S1_at	0.000503515	-2.96686	0
Les.3007.2.S1_at	0.0111564	-2.96345	0
Les.3374.2.S1_at	0.00110652	-2.95162	0
Les.4564.1.S1_at	0.00925303	-2.94075	0
LesAffx.49321.1.S1_at	0.0338144	-2.92879	0
Les.3409.2.S1_at	0.0238962	-2.92612	0
Les.2875.3.S1_at	0.00184254	-2.92335	0
Les.3237.2.S1_at	0.00321649	-2.92331	0
Les.3290.1.S1_at	0.00657499	-2.9212	0
LesAffx.6388.1.S1_at	0.0179244	-2.92026	0
Les.3292.2.S1_at	0.000399876	-2.90321	0
Les.3614.1.S1_at	0.0481373	-2.88247	TPSI1 protein
LesAffx.16645.1.S1_at	0.0422555	-2.86866	0
Les.514.1.S1_at	0.0287833	-2.86369	0
Les.5817.1.S1_at	0.00282585	-2.82567	0
Les.314.1.A1_at	0.00102519	-2.82311	0
Les.1079.3.A1_at	0.00278908	-2.82251	0
Les.2696.1.S1_at	0.0155999	-2.8079	0
LesAffx.24176.1.S1_at	0.00664327	-2.80606	0
Les.4865.1.S1_at	0.00344389	-2.80286	0
LesAffx.67435.2.S1_at	0.000990706	-2.79673	0
LesAffx.61753.1.S1_at	0.016914	-2.79501	0
LesAffx.57791.1.S1_at	0.0032863	-2.79422	0
Les.861.1.A1_at	0.0183962	-2.78821	0
Les.5738.1.S1_at	0.00998751	-2.76378	0
LesAffx.51128.1.S1_at	0.0448777	-2.75924	0
LesAffx.56.4.S1_at	0.00269772	-2.73608	0
Les.3967.1.S1_at	0.0219435	-2.73176	omega-3 fatty acid desaturase
Les.14.1.S1_at	0.0036342	-2.72711	SBT2 protein
Les.3290.3.S1_at	0.0038448	-2.72531	0
Les.3065.1.S1_at	0.00282475	-2.71959	0
Les.1249.1.S1_at	0.0320026	-2.71898	0
LesAffx.41703.1.S1_at	0.0129487	-2.71849	0
LesAffx.70164.1.S1_at	0.0126633	-2.71241	0
Les.1147.1.A1_at	0.00160961	-2.6992	0
Les.4343.2.S1_at	0.0130359	-2.69049	0
Les.469.2.S1_at	0.00407736	-2.6821	0
LesAffx.71228.1.S1_at	0.0142204	-2.66924	0
LesAffx.41774.1.S1_at	0.00919148	-2.66835	0
LesAffx.482.1.S1_at	0.0225029	-2.66184	0
Les.1087.1.A1_at	0.00112347	-2.65714	0
Les.2014.1.A1_at	0.0177234	-2.64447	0
LesAffx.71003.1.S1_at	0.0265144	-2.64216	0
LesAffx.45439.1.S1_at	0.0253567	-2.6395	0
Les.2897.1.S1_at	0.00146113	-2.63488	peptide deformylase-like protein
LesAffx.62264.1.S1_at	0.0102842	-2.62633	succinic semialdehyde reductase isofom2
Les.1809.1.S1_at	0.00181153	-2.62588	0
LesAffx.15299.1.S1_at	0.0148131	-2.62449	0
Les.78.1.S1_at	0.0328813	-2.6218	ADP-glucose pyrophosphorylase large subunit
Les.4300.2.S1_at	6.93657e-05	-2.61352	0
Les.4371.1.A1_s_at	0.0137221	-2.60153	0
Les.2165.1.S1_at	0.000766397	-2.60113	0
LesAffx.39331.1.S1_at	0.00246829	-2.59951	0
LesAffx.71442.2.S1_at	0.00710075	-2.5975	0
LesAffx.33459.1.S1_at	0.00537244	-2.5897	0
Les.4849.1.S1_at	0.00239559	-2.58837	0
Les.469.1.S1_at	0.00563295	-2.58131	0
LesAffx.31514.1.S1_at	0.0282626	-2.57838	0
Les.167.1.S1_at	0.0100113	-2.57726	superoxide dismutase (SOD)
Les.1972.1.S1_at	0.011629	-2.5678	0
Les.3318.2.S1_at	0.00981493	-2.55627	0
Les.344.2.S1_at	0.00723286	-2.55456	0
Les.239.1.S1_at	0.000138508	-2.54862	0
LesAffx.16433.1.S1_at	0.0113863	-2.54626	0
LesAffx.63231.1.S1_at	0.0233508	-2.54455	0
Les.4517.2.S1_at	0.00189334	-2.54421	0
LesAffx.41816.1.S1_at	0.0308927	-2.53302	0
Les.1302.1.A1_at	0.0289539	-2.52005	0
LesAffx.59595.1.S1_at	0.0156105	-2.51678	0
Les.1929.2.S1_at	0.00121917	-2.51212	0
Les.2298.2.A1_a_at	0.0462894	-2.50592	0
LesAffx.3572.1.A1_at	0.0321375	-2.50317	0
Les.3007.2.S1_a_at	0.0107417	-2.49924	0
Les.3293.3.S1_at	0.0033797	-2.49802	0
Les.2169.2.S1_at	0.0350339	-2.48619	0
LesAffx.22174.1.S1_at	0.000869979	-2.47959	0
LesAffx.40915.1.S1_at	0.00401677	-2.47748	0
Les.706.1.A1_at	0.00183829	-2.47539	0
LesAffx.23465.1.S1_at	0.0109086	-2.47118	0
Les.3213.1.S1_at	0.03189	-2.46307	0
Les.626.3.S1_at	0.0267264	-2.46281	0
LesAffx.29378.1.S1_at	0.00276929	-2.46205	0
LesAffx.26495.1.S1_at	0.000867407	-2.45901	0
LesAffx.3698.6.S1_at	0.0482052	-2.45831	0
Les.3237.1.S1_at	0.010935	-2.45557	0
LesAffx.17150.1.A1_at	0.00689895	-2.45425	Nitrite reductase
Les.3052.1.S1_at	0.0052203	-2.45322	0
LesAffx.35954.1.S1_at	0.0110596	-2.44028	0
LesAffx.68152.1.S1_at	0.00110399	-2.43473	0
Les.4181.1.A1_at	0.00264866	-2.43319	0
Les.5949.1.S1_at	0.000340699	-2.43242	chloroplast malate dehydrogenase
Les.1785.1.A1_at	0.00662446	-2.42881	0
Les.2169.1.S1_at	0.0418795	-2.42765	0
LesAffx.68040.1.S1_at	8.309e-05	-2.42618	0
LesAffx.42185.1.S1_at	0.00179391	-2.4185	0
Les.3366.2.S1_a_at	0.000450711	-2.41778	dehydroquinate dehydratase/shikimate:NADP oxidoreductase
LesAffx.10234.1.S1_at	0.0144869	-2.41683	0
Les.3180.2.S1_at	0.0371132	-2.41622	0
Les.1929.3.S1_at	0.00340887	-2.40554	0
Les.275.2.S1_at	0.0418401	-2.40057	0
Les.1424.1.S1_at	0.0216133	-2.39375	0
LesAffx.44474.1.A1_at	0.0242474	-2.3931	0
Les.3995.1.S1_at	0.0146197	-2.38755	methionine rich arabinogalactan
LesAffx.33200.1.S1_at	0.0121548	-2.38327	0
Les.1499.1.A1_at	0.00512168	-2.38023	0
LesAffx.15469.1.S1_at	0.000109633	-2.37184	0
Les.4504.1.A1_at	0.0286999	-2.36406	0
Les.3263.3.S1_at	0.00177122	-2.35994	0
Les.3263.1.A1_a_at	0.0012822	-2.35708	0
LesAffx.69499.1.S1_at	0.00177318	-2.35486	0
Les.424.2.S1_at	0.00599464	-2.35034	0
Les.1979.1.A1_at	0.032418	-2.34178	succinic semialdehyde reductase isofom2
LesAffx.71493.2.S1_at	0.00473368	-2.34164	0
Les.5058.1.S1_at	0.0210364	-2.33974	0
LesAffx.48370.1.S1_at	0.0356474	-2.33104	0
LesAffx.59039.2.S1_at	0.0141108	-2.33076	0
Les.3052.2.S1_at	0.00329901	-2.33075	0
Les.2942.1.S1_at	0.00326566	-2.32946	0
Les.3072.3.S1_at	0.0288277	-2.32508	0
Les.3065.2.A1_at	0.00429111	-2.3209	0
Les.1467.1.A1_at	0.00133644	-2.31888	0
LesAffx.50432.1.S1_at	0.000987723	-2.31835	0
Les.1424.2.S1_at	0.0123059	-2.31719	0
LesAffx.70112.1.S1_at	0.0386719	-2.30723	0
LesAffx.26489.1.S1_at	0.0106418	-2.30656	0
LesAffx.51780.1.S1_at	0.0166954	-2.30474	0
Les.5401.1.S1_at	0.00136338	-2.29974	0
LesAffx.5957.1.S1_at	0.0090067	-2.29962	0
LesAffx.3698.2.A1_at	0.0130453	-2.29846	0
Les.2940.2.S1_at	0.0405708	-2.29648	0
Les.2522.1.S1_at	0.00669331	-2.29647	0
LesAffx.62264.2.S1_at	0.016518	-2.29373	succinic semialdehyde reductase isofom2
Les.1324.1.S1_at	0.000904245	-2.29312	0
LesAffx.34223.1.S1_at	0.00908392	-2.29025	0
Les.5239.1.S1_at	0.00478662	-2.28967	0
LesAffx.67716.1.S1_at	0.00148999	-2.28776	0
Les.544.1.A1_at	0.00650946	-2.2871	0
Les.1453.1.A1_at	0.00513108	-2.28054	0
LesAffx.59507.1.S1_at	0.00458096	-2.27833	0
Les.3293.2.S1_at	0.000271906	-2.27511	0
LesAffx.24086.1.S1_at	0.0219762	-2.27158	0
Les.325.2.S1_at	0.00813347	-2.26679	0
Les.278.1.S1_at	0.00444536	-2.26475	0
Les.3374.1.S1_at	0.00915759	-2.26211	0
Les.1288.1.S1_at	0.0107735	-2.26165	hypothetical LOC543930
Les.626.2.S1_at	0.0365578	-2.25355	0
LesAffx.70144.1.S1_at	0.00261976	-2.25321	0
LesAffx.1195.1.S1_at	0.000655794	-2.25007	0
Les.4517.1.A1_at	0.0150984	-2.24703	0
Les.469.3.A1_at	0.0155214	-2.24587	0
LesAffx.68678.1.S1_at	0.00133899	-2.23989	0
Les.4985.1.S1_at	0.0448841	-2.23988	0
Les.2427.3.S1_a_at	0.0211357	-2.23764	0
LesAffx.59842.1.S1_at	0.00256115	-2.23596	0
Les.1290.1.A1_at	0.00883838	-2.23483	0
LesAffx.37983.1.S1_at	0.0203854	-2.22952	0
LesAffx.24549.1.S1_at	0.000757941	-2.22939	0
LesAffx.67449.1.S1_at	0.037178	-2.22479	0
LesAffx.70097.1.S1_at	0.0221918	-2.22254	0
Les.3174.1.S1_at	0.0131909	-2.22082	0
Les.1748.1.A1_at	0.0497975	-2.21934	0
Les.3180.1.S1_at	0.0362597	-2.21197	0
LesAffx.22811.1.S1_at	0.00956775	-2.20717	0
LesAffx.18932.1.S1_at	0.000252305	-2.20698	0
LesAffx.71493.1.S1_at	0.0128167	-2.20566	0
LesAffx.36884.1.S1_at	0.0100182	-2.20139	0
LesAffx.55489.2.S1_at	0.00208558	-2.19414	0
Les.4300.3.S1_at	0.000571263	-2.19371	0
LesAffx.67129.1.S1_at	0.00496391	-2.19056	0
Les.4336.1.S1_at	0.0115381	-2.18559	0
Les.3146.2.S1_at	0.0406373	-2.18376	0
Les.642.1.S1_at	0.0119143	-2.18248	0
Les.3409.1.A1_at	0.0341567	-2.17782	0
Les.325.3.A1_a_at	0.011168	-2.17755	0
Les.490.1.A1_at	0.0118637	-2.17369	0
Les.241.2.S1_at	0.0120833	-2.17159	0
Les.3042.2.S1_at	0.0472212	-2.16533	0
Les.2896.1.S1_at	0.0026436	-2.16309	0
Les.2103.1.A1_at	0.000910327	-2.16192	0
LesAffx.61047.1.S1_at	0.0176333	-2.15817	0
LesAffx.9229.1.S1_at	0.0363426	-2.15332	0
Les.3154.2.S1_at	0.0198221	-2.15252	Pathogenesis-related protein P2
LesAffx.62303.1.S1_at	0.0139985	-2.15152	0
LesAffx.55233.1.S1_at	0.0349367	-2.1459	0
Les.3537.1.A1_at	0.0301233	-2.14561	ETAG-A3
LesAffx.64285.1.S1_at	0.000980383	-2.14476	0
Les.1217.2.S1_at	0.00290801	-2.14296	0
LesAffx.67298.1.S1_at	0.0478563	-2.14054	0
LesAffx.67670.1.S1_at	0.0151132	-2.13873	0
LesAffx.30033.1.S1_at	0.000413237	-2.13587	0
Les.5150.1.S1_at	0.0369537	-2.13459	0
Les.1323.1.S1_at	0.00807088	-2.13295	0
Les.3263.1.A1_at	0.0113119	-2.12708	0
LesAffx.16595.1.S1_at	0.00491218	-2.12689	0
LesAffx.43670.1.S1_at	0.000667464	-2.12627	0
LesAffx.65124.1.S1_at	0.00499349	-2.12587	0
LesAffx.69396.1.S1_at	0.0212966	-2.12504	0
Les.4504.2.S1_at	0.0100573	-2.12194	0
LesAffx.60146.2.S1_at	0.0165988	-2.12024	0
Les.4437.1.S1_at	0.0107525	-2.119	0
Les.65.1.S1_at	0.00108054	-2.11673	gibberellin 20-oxidase-2
Les.344.1.A1_at	0.00321891	-2.11519	0
Les.3390.1.S1_at	0.000486303	-2.11382	0
Les.2512.2.S1_at	0.00619459	-2.1117	0
Les.4240.1.S1_at	0.0130946	-2.10612	0
LesAffx.57370.1.S1_at	0.00183508	-2.10132	0
Les.2810.2.S1_at	0.0203294	-2.09752	0
Les.644.1.S1_at	0.00668504	-2.09692	0
LesAffx.48402.1.S1_at	0.010585	-2.09478	0
LesAffx.22413.1.S1_at	0.0280949	-2.09132	0
LesAffx.60435.1.S1_at	0.00435226	-2.09026	0
Les.3007.3.A1_at	0.0107481	-2.08564	0
Les.3119.1.A1_at	0.0173149	-2.08491	0
Les.4379.2.S1_a_at	0.00604681	-2.08258	0
Les.5163.1.S1_at	0.00165808	-2.07307	0
Les.5122.1.S1_at	0.0102279	-2.07256	0
LesAffx.60146.1.S1_at	0.0225576	-2.07056	0
Les.355.1.A1_at	0.0403367	-2.0701	0
LesAffx.21101.1.S1_at	0.00623348	-2.06691	0
LesAffx.8170.1.S1_at	0.00777558	-2.06652	0
Les.4747.1.S1_at	0.00468219	-2.0616	0
Les.5690.1.S1_at	0.00203856	-2.05811	0
Les.1217.1.S1_at	0.00475659	-2.05267	0
Les.3292.3.S1_at	0.00115209	-2.04878	0
LesAffx.3499.2.S1_at	0.0152098	-2.04753	0
LesAffx.70067.1.S1_at	0.00327103	-2.04736	0
Les.3052.3.A1_at	0.00933244	-2.04665	0
Les.4263.1.S1_at	0.0121574	-2.04349	translation initiation factor IF1
Les.4003.1.S1_at	0.00507145	-2.0401	0
Les.986.1.S1_at	0.0237711	-2.03813	0
Les.1249.2.A1_at	0.0325279	-2.03789	0
Les.2999.1.S1_at	0.00906002	-2.03043	ascorbate peroxidase
LesAffx.10497.2.S1_at	0.0279731	-2.03027	0
LesAffx.57392.1.S1_at	0.0222317	-2.02881	0
Les.3332.1.S1_at	0.0496804	-2.02511	0
LesAffx.68526.1.S1_at	0.0256114	-2.02054	0
Les.325.1.A1_at	0.00711937	-2.02023	0
LesAffx.13593.1.S1_at	0.00733836	-2.0201	0
LesAffx.10095.1.A1_at	0.0129729	-2.01957	0
LesAffx.52042.2.S1_at	0.01891	-2.01599	0
LesAffx.5395.1.S1_at	0.0389199	-2.01535	0
Les.3195.2.S1_at	0.000154505	-2.01271	glucan water dikinase
LesAffx.3499.1.S1_at	0.000876263	-2.01252	0
LesAffx.11828.1.S1_at	0.0260926	-2.01113	0
LesAffx.47717.1.S1_at	0.0400127	-2.00765	0
Les.1271.1.A1_at	0.00229734	-2.00663	0
Les.5124.1.S1_at	0.0283989	-2.00349	0
Les.1863.1.S1_at	0.00172519	-2.00332	0
LesAffx.50387.1.S1_at	0.0212138	-2.00226	0
LesAffx.53586.1.S1_at	0.00339138	-2.00215	0
